# Supplementary material for: [Sulfonyl­bis­(bromo­methyl­ene)]di­benzene
Source: IUCrdata. 2022 Jan 7;7(Pt 1):x211351. doi: 10.1107/S2414314621013511 (PMC9028549; doi:10.1107/S2414314621013511)
Supplement: Supplementary file 1 [file x-07-x211351-sup1.cif]

##############################################################################
#                                                                            #
# This CIF contains the data for a data article accepted for                 #
# publication in IUCrData. It conforms to the requirements of                #
# Notes for Authors for IUCrData, and has been                               #
# peer reviewed under the auspices of IUCrData.                              #
#                                                                            #
# Full details of the Crystallographic Information File format               #
# are given in the paper "The Crystallographic Information File (CIF):       #
# a New Standard Archive File for Crystallography" by S. R. Hall, F. H.      #
# Allen and I. D. Brown [Acta Cryst. (1991), A47, 655-685].                  #
#                                                                            #
# The current version of the core CIF dictionary is obtainable from          #
# ftp://ftp.iucr.org/pub/cif_core.dic.                                       #
#                                                                            #
# Software is freely available for graphical display of the structure(s)     #
# in this CIF. For information consult the CIF software page                 #
# http://www.iucr.org/resources/cif/software.                                #
#                                                                            #
# This file may be used for bona fide research purposes within the           #
# scientific community so long as proper attribution is given to the data    # 
# article from which it was obtained.                                        #
#                                                                            #
##############################################################################
data_I
_audit_creation_method     'SHELXL-2018/3'
_journal_date_recd_electronic     2021-11-22
_journal_date_accepted     2021-12-21
_journal_name_full     'IUCrData'
_journal_year     2022
_journal_volume     7
_journal_issue      1
_journal_page_first     0
_journal_page_last     0
_journal_paper_category     HO
_journal_paper_doi     10.1107/S2414314621013511
_journal_coeditor_code     WM4157
_publ_contact_author_email     'pcorfield@fordham.edu'
_publ_contact_author_fax     '01(718)8174432'
_publ_contact_author_phone     '01(718)8174454'
_publ_section_title
;
[Sulfonylbis(bromomethylene)]dibenzene
;
loop_
    _publ_author_name
    _publ_author_address
    'Corfield, Peter W. R.'
;
Department of Chemistry
Fordham University
441 East Fordham Road
Bronx, NY 10458
USA
;
_publ_section_synopsis
;
The title compound crystallizes as the mesomeric isomer, which helped establish
that the 1,3 elimination of bromine by triphenylphosphine occurs with
inversion of configuration at each chiral carbon atom.
;
_chemical_name_systematic
;
[Sulfonylbis(bromomethylene)]dibenzene
;
_chemical_name_common     ?
_chemical_formula_moiety     'C14 H12 Br2 O2 S'
_chemical_formula_sum     'C14 H12 Br2 O2 S'
_chemical_formula_iupac     'C14 H12 Br2 O2 S'
_chemical_formula_weight     404.12
_chemical_melting_point     ?
_space_group_crystal_system     orthorhombic
_space_group_name_H-M_alt     'P b c a'
_space_group_name_Hall     '-P 2ac 2ab'
loop_
    _space_group_symop_operation_xyz
    'x, y, z'
    '-x+1/2, -y, z+1/2'
    '-x, y+1/2, -z+1/2'
    'x+1/2, -y+1/2, -z'
    '-x, -y, -z'
    'x-1/2, y, -z-1/2'
    'x, -y-1/2, z-1/2'
    '-x-1/2, y-1/2, z'
_cell_length_a     16.53(10)
_cell_length_b     12.81(5)
_cell_length_c     13.46(7)
_cell_angle_alpha     90
_cell_angle_beta     90
_cell_angle_gamma     90
_cell_volume      285E1(3)
_cell_formula_units_Z     8
_cell_measurement_reflns_used     10
_cell_measurement_theta_min     3.1
_cell_measurement_theta_max     16.1
_cell_measurement_temperature     295(2)
_exptl_crystal_description     'block'
_exptl_crystal_colour     'colorless'
_exptl_crystal_size_max     0.600
_exptl_crystal_size_mid     0.500
_exptl_crystal_size_min     0.400
_exptl_crystal_density_diffrn     1.884
_exptl_crystal_density_meas     1.860(10)
_exptl_crystal_density_method     'flotation in CH~3~I/CCl~4~'
_exptl_crystal_F_000     1584
_exptl_absorpt_coefficient_mu     5.829
_exptl_absorpt_correction_type     empirical
_exptl_absorpt_process_details
;
four-dimensional tensor analysis (Parkin <i>et al.</i>,  1995)
;
_exptl_absorpt_correction_T_min     0.148
_exptl_absorpt_correction_T_max     0.226
_diffrn_ambient_temperature     295(2)
_diffrn_source     'sealed X-ray tube'
_diffrn_radiation_type     MoK\a
_diffrn_radiation_wavelength     0.7107
_diffrn_measurement_device_type     'Picker, punched card control'
_diffrn_measurement_device     'four-circle diffractometer'
_diffrn_measurement_method     '\q/2\q scans'
_diffrn_reflns_number     1334
_diffrn_reflns_av_R_equivalents     0
_diffrn_reflns_av_unetI/netI     0.0787
_diffrn_reflns_theta_min     2.464
_diffrn_reflns_theta_max     20.025
_diffrn_reflns_theta_full     20.025
_diffrn_measured_fraction_theta_max     0.999
_diffrn_measured_fraction_theta_full     0.999
_diffrn_reflns_limit_h_min     0
_diffrn_reflns_limit_h_max     15
_diffrn_reflns_limit_k_min     0
_diffrn_reflns_limit_k_max     12
_diffrn_reflns_limit_l_min     0
_diffrn_reflns_limit_l_max     12
_diffrn_standards_number     3
_diffrn_standards_interval_count     200
_diffrn_standards_decay_%      .0(10)
_refine_special_details
;
After the empirical absorption correction with XABS2, a difference map based
 upon all of the atoms except H1 and H2 clearly revealed H1 and H2 as the two
 highest peaks.
;
_reflns_number_total     1334
_reflns_number_gt     1059
_reflns_threshold_expression     'I > 2\s(I)'
_refine_ls_structure_factor_coef     Fsqd
_refine_ls_matrix_type     full
_refine_ls_R_factor_all     0.0632
_refine_ls_R_factor_gt     0.0460
_refine_ls_wR_factor_gt     0.0990
_refine_ls_wR_factor_ref     0.1054
_refine_ls_goodness_of_fit_ref     1.104
_refine_ls_restrained_S_all     1.104
_refine_ls_number_reflns     1334
_refine_ls_number_parameters     148
_refine_ls_number_restraints     0
_refine_ls_hydrogen_treatment     constr
_refine_ls_weighting_scheme     calc
_refine_ls_weighting_details     'w=1/[\s^2^(Fo^2^)] where P=(Fo^2^+2Fc^2^)/3'
_atom_sites_solution_hydrogens     mixed
_atom_sites_solution_primary     heavy
_atom_sites_solution_secondary     difmap
_refine_ls_shift/su_max     0.000
_refine_ls_shift/su_mean     0.000
_refine_diff_density_max     0.326
_refine_diff_density_min     -0.422
loop_
    _atom_type_symbol
    _atom_type_description
    _atom_type_scat_dispersion_real
    _atom_type_scat_dispersion_imag
    _atom_type_scat_source
    'Br' 'Br' -0.2901 2.4595
                         'International Tables Vol C Tables 4.2.6.8 and 6.1.1.4'
    'S' 'S' 0.1246 0.1234
                         'International Tables Vol C Tables 4.2.6.8 and 6.1.1.4'
    'O' 'O' 0.0106 0.0060
                         'International Tables Vol C Tables 4.2.6.8 and 6.1.1.4'
    'C' 'C' 0.0033 0.0016
                         'International Tables Vol C Tables 4.2.6.8 and 6.1.1.4'
    'H' 'H' 0.0000 0.0000
                         'International Tables Vol C Tables 4.2.6.8 and 6.1.1.4'
_computing_data_collection     '<i>PICK</i> (local program by J. A. Ibers)'
_computing_cell_refinement     '<i>PICK</i> (local program by J. A. Ibers)'
_computing_data_reduction     '<i>PICKOUT</i> (local program by R. J. Doedens)'
_computing_structure_solution     '<i>FORDAP</i>  (local version)'
_computing_structure_refinement
;
SHELXL (Sheldrick, 2015)
;
_computing_molecular_graphics
;
ORTEP-III (Burnett & Johnson, 1996) and ORTEP-3 for Windows
(Farrugia, 2012)
;
_computing_publication_material
;
publCIF (Westrip, 2010)
;
loop_
    _atom_site_type_symbol
    _atom_site_label
    _atom_site_fract_x
    _atom_site_fract_y
    _atom_site_fract_z
    _atom_site_U_iso_or_equiv
    _atom_site_adp_type
    _atom_site_calc_flag
    _atom_site_occupancy
    _atom_site_disorder_assembly
    _atom_site_disorder_group
    Br Br1 0.53460(5) 0.75393(8) 0.42515(7) 0.0479(4) Uani d 1 . .
    Br Br2 0.81089(6) 0.86936(8) 0.53831(8) 0.0592(4) Uani d 1 . .
    S S 0.66395(13) 0.74518(19) 0.58854(17) 0.0397(7) Uani d 1 . .
    O O1 0.6327(4) 0.8427(5) 0.6245(5) 0.0514(18) Uani d 1 . .
    O O2 0.7024(4) 0.6746(5) 0.6565(4) 0.0522(18) Uani d 1 . .
    C C1 0.5828(5) 0.6707(6) 0.5315(6) 0.035(2) Uani d 1 . .
    H H1 0.605758 0.607183 0.502400 0.042 Uiso calc 1 . .
    C C2 0.7319(5) 0.7715(6) 0.4857(6) 0.039(2) Uani d 1 . .
    H H2 0.701115 0.807103 0.433486 0.047 Uiso calc 1 . .
    C C3 0.5219(3) 0.6398(5) 0.6091(4) 0.034(2) Uani d 1 . .
    C C4 0.4714(4) 0.7116(4) 0.6524(5) 0.046(3) Uani d 1 . .
    H H4 0.474013 0.781339 0.633557 0.055 Uiso calc 1 . .
    C C5 0.4171(4) 0.6804(6) 0.7235(5) 0.055(3) Uani d 1 . .
    H H5 0.382825 0.729053 0.752842 0.066 Uiso calc 1 . .
    C C6 0.4132(3) 0.5774(7) 0.7513(4) 0.062(3) Uani d 1 . .
    H H6 0.376382 0.556327 0.799451 0.074 Uiso calc 1 . .
    C C7 0.4637(4) 0.5057(4) 0.7079(5) 0.062(3) Uani d 1 . .
    H H7 0.461127 0.435885 0.726776 0.075 Uiso calc 1 . .
    C C8 0.5181(4) 0.5368(5) 0.6369(5) 0.048(3) Uani d 1 . .
    H H8 0.552316 0.488169 0.607490 0.058 Uiso calc 1 . .
    C C9 0.7698(4) 0.6757(4) 0.4412(5) 0.044(3) Uani d 1 . .
    C C10 0.8307(4) 0.6217(5) 0.4877(4) 0.041(2) Uani d 1 . .
    H H10 0.848985 0.643029 0.549794 0.050 Uiso calc 1 . .
    C C11 0.8646(3) 0.5363(5) 0.4425(6) 0.059(3) Uani d 1 . .
    H H11 0.905920 0.499671 0.473964 0.071 Uiso calc 1 . .
    C C12 0.8377(4) 0.5049(4) 0.3508(6) 0.057(3) Uani d 1 . .
    H H12 0.860697 0.446934 0.320211 0.069 Uiso calc 1 . .
    C C13 0.7768(4) 0.5589(6) 0.3044(4) 0.054(3) Uani d 1 . .
    H H13 0.758539 0.537555 0.242287 0.064 Uiso calc 1 . .
    C C14 0.7429(3) 0.6443(5) 0.3496(5) 0.043(3) Uani d 1 . .
    H H14 0.701603 0.680914 0.318116 0.052 Uiso calc 1 . .
loop_
    _atom_site_aniso_label
    _atom_site_aniso_U_11
    _atom_site_aniso_U_22
    _atom_site_aniso_U_33
    _atom_site_aniso_U_12
    _atom_site_aniso_U_13
    _atom_site_aniso_U_23
    Br1 0.0465(6) 0.0488(7) 0.0482(6) -0.0038(5) -0.0090(5) 0.0088(5)
    Br2 0.0507(7) 0.0452(7) 0.0817(8) -0.0152(5) -0.0008(6) -0.0116(6)
    S 0.0405(14) 0.0389(15) 0.0397(15) -0.0038(13) -0.0045(12) -0.0029(13)
    O1 0.056(4) 0.043(4) 0.055(4) 0.001(3) 0.000(3) -0.018(4)
    O2 0.049(4) 0.066(4) 0.042(4) 0.005(4) -0.010(3) 0.014(4)
    C1 0.032(5) 0.027(5) 0.046(6) 0.002(4) 0.005(5) -0.001(5)
    C2 0.040(6) 0.042(7) 0.035(5) -0.009(5) -0.007(5) 0.011(5)
    C3 0.040(6) 0.024(6) 0.038(6) 0.000(5) -0.004(5) -0.005(5)
    C4 0.047(7) 0.050(7) 0.041(6) 0.006(6) -0.001(5) 0.006(5)
    C5 0.049(7) 0.057(8) 0.058(8) 0.010(6) 0.001(6) -0.016(6)
    C6 0.056(8) 0.086(9) 0.043(6) -0.019(7) 0.004(6) -0.014(7)
    C7 0.080(8) 0.037(7) 0.070(8) -0.015(7) 0.011(6) 0.006(6)
    C8 0.058(8) 0.035(7) 0.052(7) 0.000(5) 0.014(6) -0.011(5)
    C9 0.043(6) 0.031(6) 0.056(8) -0.005(5) 0.003(5) 0.015(6)
    C10 0.049(7) 0.039(6) 0.036(6) 0.003(5) 0.007(5) 0.006(6)
    C11 0.067(8) 0.037(7) 0.073(9) 0.004(6) -0.004(7) 0.002(6)
    C12 0.068(8) 0.034(6) 0.069(9) -0.007(6) 0.027(6) -0.005(6)
    C13 0.063(8) 0.053(8) 0.046(7) -0.011(6) 0.006(6) -0.004(6)
    C14 0.049(6) 0.034(7) 0.047(7) -0.002(5) -0.009(6) 0.008(5)
_geom_special_details
;
 All esds (except the esd in the dihedral angle between two l.s. planes)
 are estimated using the full covariance matrix.  The cell esds are taken
 into account individually in the estimation of esds in distances, angles
 and torsion angles; correlations between esds in cell parameters are only
 used when they are defined by crystal symmetry.  An approximate (isotropic)
 treatment of cell esds is used for estimating esds involving l.s. planes.
;
loop_
    _geom_bond_atom_site_label_1
    _geom_bond_atom_site_label_2
    _geom_bond_site_symmetry_2
    _geom_bond_distance
    _geom_bond_publ_flag
    Br1 C1 . 1.954(10) ?
    Br2 C2 . 1.943(10) ?
    S O2 . 1.435(7) ?
    S O1 . 1.436(7) ?
    S C1 . 1.817(10) ?
    S C2 . 1.815(11) ?
    C1 C3 . 1.503(11) ?
    C1 H1 . 0.9800 ?
    C2 C9 . 1.502(10) ?
    C2 H2 . 0.9800 ?
    C3 C4 . 1.3720 ?
    C3 C8 . 1.3720 ?
    C4 C5 . 1.3720 ?
    C4 H4 . 0.9300 ?
    C5 C6 . 1.3720 ?
    C5 H5 . 0.9300 ?
    C6 C7 . 1.3720 ?
    C6 H6 . 0.9300 ?
    C7 C8 . 1.3720 ?
    C7 H7 . 0.9300 ?
    C8 H8 . 0.9300 ?
    C9 C10 . 1.3720 ?
    C9 C14 . 1.3720 ?
    C10 C11 . 1.3720 ?
    C10 H10 . 0.9300 ?
    C11 C12 . 1.3720 ?
    C11 H11 . 0.9300 ?
    C12 C13 . 1.3720 ?
    C12 H12 . 0.9300 ?
    C13 C14 . 1.3720 ?
    C13 H13 . 0.9300 ?
    C14 H14 . 0.9300 ?
loop_
    _geom_angle_atom_site_label_1
    _geom_angle_atom_site_label_2
    _geom_angle_atom_site_label_3
    _geom_angle_site_symmetry_1
    _geom_angle_site_symmetry_3
    _geom_angle
    _geom_angle_publ_flag
    O2 S O1 . . 119.5(5) ?
    O2 S C1 . . 105.4(5) ?
    O1 S C1 . . 109.5(5) ?
    O2 S C2 . . 109.2(5) ?
    O1 S C2 . . 108.5(4) ?
    C1 S C2 . . 103.4(5) ?
    C3 C1 S . . 109.8(7) ?
    C3 C1 Br1 . . 112.4(6) ?
    S C1 Br1 . . 108.9(5) ?
    C3 C1 H1 . . 108.6 ?
    S C1 H1 . . 108.6 ?
    Br1 C1 H1 . . 108.6 ?
    C9 C2 S . . 114.2(5) ?
    C9 C2 Br2 . . 113.1(6) ?
    S C2 Br2 . . 104.9(5) ?
    C9 C2 H2 . . 108.1 ?
    S C2 H2 . . 108.1 ?
    Br2 C2 H2 . . 108.1 ?
    C4 C3 C8 . . 120.0 ?
    C4 C3 C1 . . 121.7(6) ?
    C8 C3 C1 . . 118.3(6) ?
    C5 C4 C3 . . 120.0 ?
    C5 C4 H4 . . 120.0 ?
    C3 C4 H4 . . 120.0 ?
    C4 C5 C6 . . 120.0 ?
    C4 C5 H5 . . 120.0 ?
    C6 C5 H5 . . 120.0 ?
    C7 C6 C5 . . 120.0 ?
    C7 C6 H6 . . 120.0 ?
    C5 C6 H6 . . 120.0 ?
    C6 C7 C8 . . 120.0 ?
    C6 C7 H7 . . 120.0 ?
    C8 C7 H7 . . 120.0 ?
    C7 C8 C3 . . 120.0 ?
    C7 C8 H8 . . 120.0 ?
    C3 C8 H8 . . 120.0 ?
    C10 C9 C14 . . 120.0 ?
    C10 C9 C2 . . 122.4(6) ?
    C14 C9 C2 . . 117.5(6) ?
    C11 C10 C9 . . 120.0 ?
    C11 C10 H10 . . 120.0 ?
    C9 C10 H10 . . 120.0 ?
    C10 C11 C12 . . 120.0 ?
    C10 C11 H11 . . 120.0 ?
    C12 C11 H11 . . 120.0 ?
    C13 C12 C11 . . 120.0 ?
    C13 C12 H12 . . 120.0 ?
    C11 C12 H12 . . 120.0 ?
    C12 C13 C14 . . 120.0 ?
    C12 C13 H13 . . 120.0 ?
    C14 C13 H13 . . 120.0 ?
    C13 C14 C9 . . 120.0 ?
    C13 C14 H14 . . 120.0 ?
    C9 C14 H14 . . 120.0 ?
loop_
    _geom_torsion_atom_site_label_1
    _geom_torsion_atom_site_label_2
    _geom_torsion_atom_site_label_3
    _geom_torsion_atom_site_label_4
    _geom_torsion_site_symmetry_1
    _geom_torsion_site_symmetry_2
    _geom_torsion_site_symmetry_3
    _geom_torsion_site_symmetry_4
    _geom_torsion
    _geom_torsion_publ_flag
    O2 S C1 C3 . . . . 63.6(6) ?
    O1 S C1 C3 . . . . -66.2(6) ?
    C2 S C1 C3 . . . . 178.3(5) ?
    O2 S C1 Br1 . . . . -172.9(4) ?
    O1 S C1 Br1 . . . . 57.3(5) ?
    C2 S C1 Br1 . . . . -58.3(5) ?
    O2 S C2 C9 . . . . 47.6(7) ?
    O1 S C2 C9 . . . . 179.5(6) ?
    C1 S C2 C9 . . . . -64.3(7) ?
    O2 S C2 Br2 . . . . -76.8(6) ?
    O1 S C2 Br2 . . . . 55.1(5) ?
    C1 S C2 Br2 . . . . 171.3(4) ?
    S C1 C3 C4 . . . . 71.0(6) ?
    Br1 C1 C3 C4 . . . . -50.4(7) ?
    S C1 C3 C8 . . . . -108.5(5) ?
    Br1 C1 C3 C8 . . . . 130.1(4) ?
    C8 C3 C4 C5 . . . . 0.0 ?
    C1 C3 C4 C5 . . . . -179.5(6) ?
    C3 C4 C5 C6 . . . . 0.0 ?
    C4 C5 C6 C7 . . . . 0.0 ?
    C5 C6 C7 C8 . . . . 0.0 ?
    C6 C7 C8 C3 . . . . 0.0 ?
    C4 C3 C8 C7 . . . . 0.0 ?
    C1 C3 C8 C7 . . . . 179.5(6) ?
    S C2 C9 C10 . . . . -74.4(7) ?
    Br2 C2 C9 C10 . . . . 45.5(7) ?
    S C2 C9 C14 . . . . 107.3(6) ?
    Br2 C2 C9 C14 . . . . -132.8(4) ?
    C14 C9 C10 C11 . . . . 0.0 ?
    C2 C9 C10 C11 . . . . -178.2(6) ?
    C9 C10 C11 C12 . . . . 0.0 ?
    C10 C11 C12 C13 . . . . 0.0 ?
    C11 C12 C13 C14 . . . . 0.0 ?
    C12 C13 C14 C9 . . . . 0.0 ?
    C10 C9 C14 C13 . . . . 0.0 ?
    C2 C9 C14 C13 . . . . 178.3(5) ?
loop_
    _geom_hbond_atom_site_label_D
    _geom_hbond_atom_site_label_H
    _geom_hbond_atom_site_label_A
    _geom_hbond_site_symmetry_A
    _geom_hbond_distance_DH
    _geom_hbond_distance_HA
    _geom_hbond_distance_DA
    _geom_hbond_angle_DHA
    _geom_hbond_publ_flag
    C6 H6 O1 3_646 0.93 2.92 3.523(14) 123.4 yes
    C7 H7 O1 3_646 0.93 2.80 3.462(13) 129.1 yes
    C11 H11 O1 8_755 0.93 2.92 3.486(14) 120.1 yes
    C12 H12 O2 2_664 0.93 2.89 3.545(15) 128.3 yes
    C14 H14 O1 7_575 0.93 2.86 3.539(17) 130.8 yes
    C14 H14 O2 7_575 0.93 2.86 3.548(14) 132.1 yes
    C7 H7 Br1 5_666 0.93 3.18 3.777(14) 124.0 yes
    C8 H8 Br2 8_755 0.93 2.88 3.789(15) 165.7 yes
    C13 H13 Br2 7_575 0.93 3.12 3.741(19) 126.1 yes
_shelx_space_group_comment
;
The symmetry employed for this shelxl refinement is uniquely defined
by the following loop, which should always be used as a source of
symmetry information in preference to the above space-group names.
They are only intended as comments.
;
_shelx_estimated_absorpt_T_min     0.128
_shelx_estimated_absorpt_T_max     0.204
_shelx_hkl_file
;
   2   0   0  372.46   23.33     0.879
   4   0   0 4194.19  253.03     0.870
   6   0   0 8109.77  488.65     0.863
   8   0   0 4430.93  269.34     0.870
  10   0   0   34.61   20.59     0.902
  12   0   0  416.55   35.90     0.969
  14   0   0 2486.47  155.12     1.075
   2   1   0 1375.07   83.28     0.955
   4   1   0 5995.15  360.97     0.904
   6   1   0 1070.58   66.71     0.892
   8   1   0 6001.99  362.93     0.894
  10   1   0 3533.47  215.98     0.919
  12   1   0  130.35   21.43     0.975
  14   1   0  720.50   51.46     1.071
   0   2   021233.58 1280.88     1.161
   2   2   0 1168.71   71.17     1.048
   4   2   0 2530.96  153.41     0.962
   6   2   0  776.43   49.32     0.931
   8   2   0  589.02   40.02     0.924
  10   2   0 1024.98   66.61     0.938
  12   2   0  279.10   26.86     0.984
  14   2   0 1315.79   85.61     1.071
   2   3   015878.20  958.26     1.084
   4   3   0 1864.04  113.60     1.011
   6   3   0 8180.60  488.99     0.969
   8   3   0 2561.50  156.68     0.952
  10   3   0   37.65   16.54     0.957
  12   3   0  768.12   53.15     0.993
  14   3   0   11.55   20.78     1.073
   0   4   0  871.04   54.51     1.099
   2   4   016163.51  972.85     1.085
   4   4   0 1425.39   87.68     1.036
   6   4   0   97.25   13.67     0.995
   8   4   0 1356.81   86.89     0.972
  10   4   0 5519.45  335.22     0.970
  12   4   0  277.34   28.74     1.000
  14   4   0  265.43   27.92     1.077
   2   5   0 3646.36  220.67     1.067
   4   5   0  810.64   51.70     1.039
   6   5   0 7642.44  461.07     1.006
   8   5   0 4349.19  264.46     0.982
  10   5   0  177.17   23.99     0.977
  12   5   0 1524.09   98.32     1.004
  14   5   0   23.75   22.71     1.084
   0   6   0  328.65   25.91     1.025
   2   6   0 2935.96  178.60     1.040
   4   6   0  867.80   55.86     1.026
   6   6   0  396.69   30.30     1.002
   8   6   0   31.62   17.73     0.981
  10   6   0  990.59   66.34     0.976
  12   6   0  287.37   30.80     1.006
   2   7   0  339.35   26.20     1.009
   4   7   0 2636.17  161.57     1.004
   6   7   0  363.96   30.18     0.987
   8   7   0 2855.35  176.23     0.971
  10   7   0  821.79   57.99     0.970
  12   7   0  122.27   26.78     1.007
   0   8   011699.19  705.46     0.967
   2   8   0   -9.15   17.36     0.980
   4   8   0  490.81   36.61     0.978
   6   8   0 4557.59  278.11     0.965
   8   8   0 1747.43  111.47     0.954
  10   8   0  162.10   26.83     0.962
  12   8   0  135.15   28.71     1.013
   2   9   0   55.63   20.49     0.953
   4   9   0 3696.63  227.02     0.950
   6   9   0  218.43   28.41     0.941
   8   9   0 1549.48  101.27     0.936
  10   9   0 1392.96   92.76     0.955
   0  10   0 4853.18  297.20     0.931
   2  10   0  135.66   26.14     0.929
   4  10   0  157.00   26.54     0.922
   6  10   0  822.59   58.89     0.915
   8  10   0  119.45   28.85     0.918
   2  11   0 1580.39  103.90     0.901
   4  11   0   31.93   27.29     0.891
   6  11   0  916.68   67.90     0.887
   0  12   0  235.22   42.81     0.871
   2  12   0  892.51   67.21     0.860
   1   1   1  743.43   45.13     1.192
   2   1   1   90.03    7.33     1.066
   3   1   1   25.62    6.36     0.987
   4   1   1 2642.54  159.95     0.941
   5   1   1 3088.57  187.03     0.913
   6   1   1  493.48   32.81     0.896
   7   1   1 1150.64   72.18     0.887
   8   1   1   37.44   13.10     0.887
   9   1   1   25.03   15.47     0.894
  10   1   1   21.09   15.65     0.911
  11   1   1 1158.56   75.37     0.938
  12   1   1   37.88   19.21     0.974
  13   1   1  576.89   43.82     1.022
  14   1   1   13.84   21.16     1.078
  15   1   1  119.09   22.44     1.143
   0   2   1    5.09    3.97     1.285
   1   2   1 1469.44   88.90     1.245
   2   2   1 3507.36  211.30     1.153
   3   2   1  449.97   28.73     1.070
   4   2   1   24.97    7.64     1.009
   5   2   1 1200.45   74.11     0.969
   6   2   1   44.19   10.89     0.943
   7   2   1 2436.02  148.84     0.927
   8   2   1   56.31   14.11     0.920
   9   2   1 2044.14  125.58     0.922
  10   2   1   55.44   17.25     0.934
  11   2   1  572.88   41.91     0.954
  12   2   1   37.39   18.72     0.986
  13   2   1   22.43   19.27     1.027
  14   2   1   44.93   20.68     1.080
  15   2   1  543.41   42.58     1.143
   1   3   1 1243.35   75.74     1.216
   2   3   1  128.29   10.65     1.166
   3   3   1 3503.33  211.50     1.106
   4   3   1  238.40   17.51     1.054
   5   3   1 1620.79   99.37     1.012
   6   3   1 1202.81   74.85     0.983
   7   3   1  693.82   45.50     0.963
   8   3   1    1.81   13.77     0.951
   9   3   1  259.40   23.78     0.949
  10   3   1   54.40   17.38     0.955
  11   3   1 1456.04   92.98     0.971
  12   3   1  178.02   24.19     0.997
  13   3   1  403.80   35.23     1.035
  14   3   1   76.59   21.74     1.084
  15   3   1  146.14   24.16     1.146
   0   4   1  288.81   19.89     1.171
   1   4   1   66.52    8.74     1.169
   2   4   1   47.50    8.35     1.144
   3   4   1  201.34   15.87     1.108
   4   4   1  178.55   15.73     1.069
   5   4   1  217.99   18.12     1.035
   6   4   1   32.61   11.63     1.008
   7   4   1  200.42   19.10     0.987
   8   4   1  152.83   18.13     0.974
   9   4   1  204.99   21.78     0.969
  10   4   1   29.47   18.20     0.972
  11   4   1   52.95   19.87     0.984
  12   4   1    5.39   20.76     1.007
  13   4   1   55.94   21.38     1.042
  14   4   1  -18.74   21.80     1.090
  15   4   1   53.72   22.21     1.153
   1   5   1  141.16   13.50     1.119
   2   5   1   25.05    9.68     1.109
   3   5   1 1132.40   70.45     1.089
   4   5   1  125.42   14.60     1.064
   5   5   1 1164.10   72.78     1.039
   6   5   1   72.73   14.20     1.016
   7   5   1  170.84   19.13     0.998
   8   5   1   24.73   15.76     0.986
   9   5   1   58.09   18.40     0.980
  10   5   1   19.71   18.71     0.982
  11   5   1    3.54   19.97     0.993
  12   5   1   28.24   21.03     1.015
  13   5   1  245.08   28.44     1.049
  14   5   1   16.36   22.13     1.099
   0   6   1 1317.59   82.07     1.063
   1   6   1 2922.49  177.72     1.071
   2   6   1   10.04   11.71     1.069
   3   6   1  507.82   34.64     1.059
   4   6   1   46.79   12.96     1.045
   5   6   1 1175.81   74.26     1.028
   6   6   1   94.40   17.10     1.011
   7   6   1  819.35   54.71     0.997
   8   6   1  134.18   20.17     0.987
   9   6   1 1721.03  108.88     0.982
  10   6   1   40.59   20.82     0.985
  11   6   1  159.32   25.17     0.997
  12   6   1    6.97   22.75     1.020
  13   6   1   -5.18   22.49     1.057
   1   7   1  492.06   35.25     1.029
   2   7   1   71.67   15.60     1.031
   3   7   1  320.66   25.91     1.027
   4   7   1   43.19   15.54     1.019
   5   7   1 1991.70  123.53     1.008
   6   7   1   37.62   17.49     0.997
   7   7   1  564.79   41.60     0.987
   8   7   1  -20.33   20.33     0.980
   9   7   1   17.96   20.41     0.978
  10   7   1  145.62   25.32     0.983
  11   7   1  316.10   31.76     0.998
  12   7   1  136.61   26.10     1.025
  13   7   1  405.00   37.97     1.068
   0   8   1  323.80   28.41     0.988
   1   8   1   -6.19   16.99     0.995
   2   8   1  143.71   19.31     0.997
   3   8   1   20.08   17.09     0.996
   4   8   1   26.10   18.03     0.991
   5   8   1  944.05   62.86     0.984
   6   8   1   -9.95   20.23     0.977
   7   8   1   61.60   21.97     0.971
   8   8   1   35.55   22.87     0.967
   9   8   1  301.60   31.51     0.969
  10   8   1   26.16   23.58     0.979
  11   8   1   75.43   26.49     0.999
  12   8   1   16.93   25.88     1.033
   1   9   1  -13.81   19.99     0.968
   2   9   1  105.24   21.19     0.969
   3   9   1  497.25   39.89     0.968
   4   9   1   39.13   20.72     0.964
   5   9   1  125.86   23.81     0.960
   6   9   1   70.20   24.02     0.955
   7   9   1   21.94   24.17     0.952
   8   9   1  -10.48   25.10     0.953
   9   9   1   -6.59   25.25     0.960
  10   9   1   60.61   27.40     0.975
   0  10   1   75.18   23.19     0.949
   1  10   1 1067.35   72.02     0.947
   2  10   1  156.99   25.62     0.945
   3  10   1  254.27   30.85     0.942
   4  10   1   83.54   25.14     0.939
   5  10   1  154.23   28.33     0.935
   6  10   1   22.75   25.47     0.933
   7  10   1  346.35   36.99     0.933
   8  10   1  133.75   29.29     0.939
   9  10   1  474.85   44.11     0.952
   1  11   1   29.52   27.36     0.924
   2  11   1   92.06   27.71     0.920
   3  11   1  661.31   52.58     0.915
   4  11   1   16.27   28.08     0.912
   5  11   1  628.59   51.34     0.909
   6  11   1   87.76   29.40     0.909
   7  11   1   35.72   29.13     0.914
   0  12   1  -16.47   30.01     0.892
   1  12   1  203.30   34.33     0.887
   2  12   1  118.01   31.37     0.882
   3  12   1  -25.11   31.87     0.878
   0   0   219147.99 1152.90     0.854
   1   0   2  977.10   59.61     0.886
   2   0   2 2211.18  133.73     0.898
   3   0   2 1037.19   63.71     0.890
   4   0   2  263.28   19.25     0.875
   5   0   212332.69  744.29     0.860
   6   0   2 5447.08  329.30     0.849
   7   0   2    4.95   18.30     0.845
   8   0   2 2677.89  164.13     0.849
   9   0   2 4992.95  303.58     0.863
  10   0   2   72.79   25.08     0.888
  11   0   2  171.28   21.73     0.924
  12   0   2  150.59   22.47     0.970
  13   0   2   -1.78   19.59     1.026
  14   0   2 1098.24   73.05     1.090
  15   0   2    4.75   22.15     1.157
   1   1   2  153.08   10.87     1.109
   2   1   2  262.78   17.55     1.057
   3   1   2 3929.64  236.97     1.000
   4   1   211680.41  704.01     0.955
   5   1   2  525.05   34.26     0.921
   6   1   2   52.50   11.30     0.898
   7   1   2  669.92   44.23     0.885
   8   1   2  903.02   58.50     0.883
   9   1   2  151.32   19.24     0.890
  10   1   2 1204.26   77.64     0.909
  11   1   2  188.42   23.08     0.938
  12   1   2  177.59   23.33     0.979
  13   1   2 1825.88  115.62     1.030
  14   1   2  840.53   59.17     1.089
  15   1   2   88.87   23.62     1.155
   0   2   211809.38  713.06     1.238
   1   2   2 1970.31  119.11     1.220
   2   2   2  571.41   35.68     1.158
   3   2   2 1348.39   82.30     1.088
   4   2   2 2252.54  136.78     1.027
   5   2   211109.61  668.33     0.981
   6   2   2  179.61   16.59     0.949
   7   2   2  796.22   51.66     0.928
   8   2   2   95.43   15.46     0.919
   9   2   2 1794.84  111.82     0.920
  10   2   2  572.90   41.25     0.933
  11   2   2 1520.43   96.86     0.957
  12   2   2   57.64   19.53     0.991
  13   2   2   55.11   20.86     1.037
  14   2   2  495.68   40.00     1.093
  15   2   2   38.73   21.27     1.156
   1   3   2 2276.48  137.75     1.226
   2   3   2 4818.44  290.27     1.183
   3   3   2 8780.82  529.80     1.126
   4   3   2  845.42   52.91     1.071
   5   3   2   19.76    9.93     1.024
   6   3   2 3843.98  233.00     0.989
   7   3   2    8.25   13.16     0.965
   8   3   2 2150.94  132.64     0.951
   9   3   2   90.90   17.46     0.948
  10   3   2   27.41   17.48     0.956
  11   3   2 1565.43   99.43     0.975
  12   3   2  777.73   54.05     1.005
  13   3   2  514.38   40.41     1.046
  14   3   2   54.62   21.07     1.099
  15   3   2  221.11   26.68     1.161
   0   4   2  518.25   33.42     1.193
   1   4   2 1631.68   99.52     1.190
   2   4   2 4191.51  252.98     1.164
   3   4   2 1834.38  111.91     1.126
   4   4   2  353.32   24.82     1.084
   5   4   2 1990.14  121.85     1.045
   6   4   2  936.88   59.71     1.013
   7   4   2 4056.99  246.40     0.990
   8   4   2 1878.36  116.58     0.975
   9   4   2  376.71   30.86     0.970
  10   4   2 1954.67  122.39     0.975
  11   4   2 2319.83  144.61     0.991
  12   4   2   93.18   21.25     1.017
  13   4   2  -11.39   21.29     1.056
  14   4   2   29.55   20.96     1.107
   1   5   2 1449.06   89.37     1.140
   2   5   2 3914.56  236.82     1.127
   3   5   2 5483.86  331.05     1.104
   4   5   2 2149.76  131.60     1.075
   5   5   2  224.75   19.89     1.047
   6   5   2 5058.16  306.37     1.021
   7   5   2   -5.73   15.10     1.001
   8   5   2  755.54   51.08     0.988
   9   5   2   97.56   19.96     0.983
  10   5   2   39.11   18.59     0.988
  11   5   2 1432.97   92.41     1.002
  12   5   2  647.54   48.50     1.028
  13   5   2  421.41   36.83     1.066
  14   5   2   55.05   22.08     1.117
   0   6   2 1185.21   74.27     1.084
   1   6   2   23.30   11.81     1.089
   2   6   2  849.90   54.45     1.085
   3   6   2 1140.66   71.87     1.072
   4   6   2  640.27   42.96     1.054
   5   6   2 2188.27  134.68     1.034
   6   6   2  284.88   25.25     1.016
   7   6   2  990.10   64.63     1.001
   8   6   2  -13.03   18.13     0.992
   9   6   2  408.63   34.26     0.989
  10   6   2  335.38   32.05     0.994
  11   6   2 1383.55   90.40     1.009
  12   6   2  263.45   29.84     1.036
  13   6   2   21.69   23.22     1.076
   1   7   2 2925.79  178.86     1.045
   2   7   2   -1.78   14.92     1.044
   3   7   2 1015.29   65.52     1.038
   4   7   2  727.42   49.17     1.027
   5   7   2  692.78   47.62     1.015
   6   7   2   36.03   17.57     1.003
   7   7   2  284.79   27.36     0.993
   8   7   2 1040.63   69.75     0.988
   9   7   2   72.33   23.16     0.988
  10   7   2  865.33   60.48     0.996
  11   7   2  433.86   38.16     1.014
  12   7   2   42.14   24.23     1.044
   0   8   2 7195.25  435.45     1.004
   1   8   2  388.61   31.87     1.009
   2   8   2  221.58   23.45     1.009
   3   8   2  791.16   53.72     1.006
   4   8   2   98.92   21.00     1.000
   5   8   2 1696.99  107.56     0.993
   6   8   2 1201.20   78.88     0.986
   7   8   2   39.02   22.18     0.981
   8   8   2 1414.12   91.96     0.979
   9   8   2  990.75   68.08     0.984
  10   8   2   89.69   25.37     0.996
  11   8   2  129.26   28.00     1.019
   1   9   2  427.96   35.53     0.982
   2   9   2  210.21   25.62     0.982
   3   9   2  367.67   33.06     0.980
   4   9   2 1226.71   80.64     0.976
   5   9   2  446.05   37.37     0.971
   6   9   2   39.98   22.40     0.968
   7   9   2  502.91   41.91     0.966
   8   9   2  408.90   38.65     0.969
   9   9   2   34.96   27.15     0.978
  10   9   2  653.37   52.22     0.996
   0  10   2 1457.81   95.08     0.964
   1  10   2  203.36   28.56     0.962
   2  10   2  212.83   27.85     0.960
   3  10   2   93.99   23.56     0.957
   4  10   2   60.40   24.48     0.954
   5  10   2 1371.68   90.68     0.951
   6  10   2  403.84   38.59     0.950
   7  10   2   38.14   26.28     0.952
   8  10   2  139.64   29.76     0.959
   9  10   2  189.91   31.69     0.974
   1  11   2  227.76   32.28     0.941
   2  11   2  521.65   45.38     0.937
   3  11   2 1263.64   85.46     0.933
   4  11   2  -28.49   28.49     0.930
   5  11   2    4.75   28.02     0.928
   6  11   2  394.33   40.24     0.929
   0  12   2   41.54   31.00     0.910
   1  12   2    7.61   30.57     0.905
   2  12   2  624.89   52.53     0.901
   1   1   3   68.70    8.74     1.041
   2   1   3 4221.63  254.70     1.019
   3   1   3 3436.61  207.78     0.985
   4   1   3   86.31   11.19     0.950
   5   1   3  130.91   13.98     0.920
   6   1   3 1107.70   69.73     0.898
   7   1   3  172.56   17.89     0.885
   8   1   3   37.36   14.69     0.883
   9   1   3   57.03   16.91     0.892
  10   1   3  131.64   19.83     0.913
  11   1   3  281.97   27.39     0.946
  12   1   3  379.48   32.72     0.990
  13   1   3  102.37   22.80     1.044
  14   1   3    9.36   20.68     1.105
  15   1   3   75.22   22.35     1.169
   0   2   3 4308.03  259.89     1.160
   1   2   3 3716.18  224.36     1.152
   2   2   3 3111.92  188.08     1.116
   3   2   3 4442.55  268.06     1.068
   4   2   3  741.36   46.95     1.021
   5   2   3  115.15   13.13     0.980
   6   2   3   87.25   13.45     0.948
   7   2   3 1689.24  104.80     0.928
   8   2   3  828.44   53.72     0.920
   9   2   3 1081.50   69.82     0.923
  10   2   3  330.32   28.38     0.937
  11   2   3  482.57   37.36     0.964
  12   2   3  -19.95   19.95     1.003
  13   2   3   59.45   20.25     1.052
  14   2   3   48.28   21.21     1.109
  15   2   3  205.81   26.95     1.172
   1   3   3  296.93   20.63     1.187
   2   3   3  623.94   39.63     1.156
   3   3   3  136.47   13.05     1.111
   4   3   3 1114.13   69.30     1.064
   5   3   3   29.12   11.25     1.022
   6   3   3 2156.78  132.41     0.988
   7   3   3   19.82   13.66     0.964
   8   3   3  305.80   25.56     0.952
   9   3   3   91.68   18.76     0.951
  10   3   3  355.10   30.13     0.961
  11   3   3  367.32   31.66     0.983
  12   3   3  453.58   36.52     1.017
  13   3   3  323.24   30.78     1.062
  14   3   3  -12.54   20.85     1.117
  15   3   3  147.92   25.02     1.179
   0   4   3    6.00    8.69     1.177
   1   4   3   49.11    9.68     1.173
   2   4   3  470.98   31.25     1.151
   3   4   3  614.37   39.83     1.117
   4   4   3   84.08   12.33     1.079
   5   4   3   82.22   13.99     1.042
   6   4   3   41.27   13.13     1.012
   7   4   3  123.75   17.07     0.989
   8   4   3    8.88   15.99     0.976
   9   4   3   46.45   17.87     0.973
  10   4   3   29.22   18.62     0.981
  11   4   3   -4.34   20.61     1.000
  12   4   3   -4.59   20.85     1.031
  13   4   3  -17.23   20.91     1.073
  14   4   3   23.76   21.51     1.126
   1   5   3  572.69   37.77     1.136
   2   5   3   18.95   10.78     1.123
   3   5   3  114.49   13.89     1.100
   4   5   3  460.15   32.19     1.072
   5   5   3 1513.97   94.22     1.045
   6   5   3  -13.90   14.56     1.020
   7   5   3  538.37   38.59     1.001
   8   5   3   53.92   18.25     0.990
   9   5   3   78.37   19.29     0.988
  10   5   3  145.63   22.42     0.996
  11   5   3   25.38   20.69     1.014
  12   5   3  108.67   23.79     1.044
  13   5   3  225.16   28.79     1.085
  14   5   3  149.19   26.37     1.138
   0   6   3 1994.34  122.88     1.089
   1   6   3  657.60   43.80     1.092
   2   6   3  809.00   52.48     1.085
   3   6   3  130.44   19.43     1.071
   4   6   3  126.84   17.56     1.053
   5   6   3   28.06   15.46     1.034
   6   6   3  631.01   44.12     1.017
   7   6   3  519.12   38.49     1.003
   8   6   3  613.87   44.79     0.996
   9   6   3  477.13   38.28     0.996
  10   6   3  236.27   27.74     1.005
  11   6   3   62.17   23.10     1.024
  12   6   3   -5.00   23.74     1.055
  13   6   3   21.72   23.26     1.097
   1   7   3  298.47   26.03     1.050
   2   7   3  130.98   17.99     1.048
   3   7   3  854.38   56.56     1.040
   4   7   3  760.59   51.47     1.029
   5   7   3  508.18   38.01     1.017
   6   7   3  505.91   38.24     1.006
   7   7   3   57.61   19.29     0.998
   8   7   3   37.22   20.17     0.995
   9   7   3  104.86   22.96     0.999
  10   7   3  157.36   25.52     1.011
  11   7   3  200.40   28.06     1.032
  12   7   3  230.03   29.64     1.065
   0   8   3  767.55   52.72     1.014
   1   8   3   37.26   17.33     1.017
   2   8   3   80.07   19.42     1.016
   3   8   3   62.87   19.22     1.012
   4   8   3   59.10   19.13     1.006
   5   8   3   13.03   19.29     0.999
   6   8   3  181.72   24.96     0.993
   7   8   3  208.94   27.09     0.990
   8   8   3   41.97   22.00     0.991
   9   8   3   62.17   22.92     0.999
  10   8   3   37.73   25.09     1.014
  11   8   3   51.09   24.29     1.040
   1   9   3   55.07   20.77     0.993
   2   9   3  126.89   23.40     0.991
   3   9   3  261.41   28.97     0.988
   4   9   3  207.15   25.89     0.985
   5   9   3  251.20   28.40     0.981
   6   9   3  195.20   26.61     0.979
   7   9   3   95.89   24.51     0.980
   8   9   3   95.87   27.45     0.985
   9   9   3   58.08   25.16     0.997
  10   9   3   27.20   25.83     1.018
   0  10   3   57.22   23.19     0.977
   1  10   3  556.52   44.85     0.975
   2  10   3  386.04   36.50     0.972
   3  10   3   44.66   24.60     0.969
   4  10   3   60.11   25.00     0.966
   5  10   3   42.05   25.22     0.965
   6  10   3   59.81   25.55     0.965
   7  10   3  126.12   28.58     0.970
   8  10   3  197.92   32.86     0.979
   1  11   3   -6.59   27.41     0.955
   2  11   3  239.48   32.77     0.951
   3  11   3  338.15   37.00     0.948
   4  11   3  142.81   32.07     0.946
   5  11   3  134.67   31.09     0.946
   6  11   3  189.88   32.74     0.949
   0  12   3   30.37   33.63     0.924
   0   0   4  215.30   17.51     0.899
   1   0   4 4813.48  290.43     0.898
   2   0   4 2392.73  145.62     0.893
   3   0   4 1737.26  106.47     0.884
   4   0   4  529.93   35.33     0.872
   5   0   4 5202.88  314.74     0.859
   6   0   4 1272.20   80.08     0.851
   7   0   4   66.62   15.54     0.849
   8   0   4 1290.39   82.30     0.856
   9   0   4 5605.31  340.69     0.875
  10   0   4 1492.45   95.74     0.905
  11   0   4  818.64   56.24     0.947
  12   0   4  206.26   26.04     0.999
  13   0   4  185.14   24.75     1.058
  14   0   4   22.75   20.60     1.122
  15   0   4   75.27   21.88     1.182
   1   1   4 7330.22  444.19     1.006
   2   1   4 6605.65  398.46     0.991
   3   1   4 1871.20  114.53     0.967
   4   1   4 1294.55   80.27     0.941
   5   1   4 4280.71  259.33     0.917
   6   1   4  793.67   51.66     0.898
   7   1   4  721.54   47.79     0.889
   8   1   4  801.64   53.61     0.889
   9   1   4   81.80   18.82     0.901
  10   1   4   66.09   19.54     0.925
  11   1   4  121.92   20.94     0.961
  12   1   4  282.38   28.60     1.007
  13   1   4 3190.58  197.14     1.063
  14   1   4    2.85   23.56     1.124
  15   1   4   25.48   21.84     1.185
   0   2   4 1989.18  121.41     1.103
   1   2   4   33.51    9.20     1.095
   2   2   4  356.97   24.93     1.072
   3   2   4  187.63   16.11     1.039
   4   2   4   10.60   10.79     1.004
   5   2   4 7018.40  423.56     0.971
   6   2   4  334.75   25.89     0.945
   7   2   4 1491.05   93.49     0.929
   8   2   4   88.11   17.46     0.923
   9   2   4 1605.87  101.50     0.929
  10   2   4  227.83   25.04     0.948
  11   2   4 1384.71   89.36     0.978
  12   2   4  137.11   22.69     1.020
  13   2   4   15.81   20.88     1.071
  14   2   4   94.12   23.61     1.129
   1   3   4 2941.41  178.64     1.138
   2   3   4  163.54   14.59     1.115
   3   3   4 9877.51  594.80     1.082
   4   3   4  503.65   34.31     1.045
   5   3   4  133.03   16.07     1.011
   6   3   4  133.78   17.08     0.982
   7   3   4  161.39   19.62     0.963
   8   3   4  579.04   41.40     0.954
   9   3   4    9.10   17.16     0.956
  10   3   4   -4.08   18.57     0.971
  11   3   4 1859.42  117.28     0.997
  12   3   4  159.32   24.08     1.034
  13   3   4  438.12   36.93     1.082
  14   3   4   21.49   21.72     1.137
   0   4   4 4140.43  250.87     1.144
   1   4   4 1767.39  108.68     1.140
   2   4   4   18.18   10.71     1.122
   3   4   4  209.74   18.75     1.094
   4   4   4  167.38   16.93     1.062
   5   4   4 2624.55  160.49     1.031
   6   4   4 2084.57  128.71     1.005
   7   4   4 2790.23  171.40     0.987
   8   4   4 2116.36  132.05     0.977
   9   4   4   97.15   18.63     0.978
  10   4   4   -5.05   19.32     0.991
  11   4   4 1958.79  123.41     1.014
  12   4   4   57.00   21.58     1.049
  13   4   4   35.90   22.04     1.094
  14   4   4  259.12   29.41     1.148
   1   5   4 1157.67   73.00     1.116
   2   5   4  149.20   16.14     1.104
   3   5   410840.32  653.03     1.084
   4   5   4 1673.73  103.99     1.060
   5   5   4   30.87   14.92     1.036
   6   5   4   22.01   15.79     1.015
   7   5   4   52.21   16.99     1.000
   8   5   4  273.90   26.82     0.993
   9   5   4  201.74   24.10     0.994
  10   5   4  -20.25   20.25     1.007
  11   5   4 2278.78  142.64     1.029
  12   5   4   79.41   23.47     1.063
  13   5   4   70.19   23.08     1.107
   0   6   4   47.88   14.02     1.082
   1   6   4   34.49   13.47     1.082
   2   6   4  543.61   37.93     1.075
   3   6   4 1873.78  116.28     1.062
   4   6   4   -6.22   15.50     1.046
   5   6   4 2409.91  148.83     1.029
   6   6   4  135.03   20.12     1.014
   7   6   4 1554.97   98.74     1.004
   8   6   4  339.90   30.44     1.001
   9   6   4  640.35   46.70     1.005
  10   6   4  109.51   23.25     1.018
  11   6   4  472.08   39.85     1.042
  12   6   4    7.08   23.12     1.076
  13   6   4  156.39   26.06     1.121
   1   7   4 1569.87   98.92     1.048
   2   7   4  480.72   35.83     1.045
   3   7   4 1066.51   69.54     1.037
   4   7   4   98.91   19.33     1.027
   5   7   4  411.97   33.06     1.017
   6   7   4  341.13   30.49     1.008
   7   7   4  152.72   25.60     1.003
   8   7   4  343.32   32.05     1.003
   9   7   4    8.49   22.05     1.011
  10   7   4  187.00   27.04     1.027
  11   7   4  291.47   32.80     1.053
  12   7   4   78.68   25.61     1.089
   0   8   4   44.89   21.49     1.020
   1   8   4 1442.22   92.04     1.020
   2   8   4  880.58   58.98     1.018
   3   8   4 1528.74   97.46     1.014
   4   8   4   -3.24   19.88     1.008
   5   8   4 2457.62  152.86     1.003
   6   8   4   41.72   23.26     0.999
   7   8   4   62.41   22.09     0.999
   8   8   4  141.61   27.09     1.004
   9   8   4 1417.49   93.11     1.015
  10   8   4  564.28   44.82     1.034
  11   8   4  151.08   26.99     1.063
   1   9   4 1045.71   70.03     1.000
   2   9   4  782.38   55.44     0.998
   3   9   4  213.13   27.90     0.995
   4   9   4  156.70   26.01     0.992
   5   9   4  987.33   67.62     0.990
   6   9   4  369.50   36.17     0.990
   7   9   4  247.19   30.97     0.994
   8   9   4  606.51   48.35     1.002
   9   9   4  101.87   26.54     1.018
   0  10   4  490.14   40.81     0.988
   1  10   4  179.20   28.13     0.985
   2  10   4  133.65   25.41     0.983
   3  10   4  648.58   49.23     0.980
   4  10   4   40.62   25.23     0.979
   5  10   4 1220.47   81.83     0.978
   6  10   4   15.47   26.70     0.981
   7  10   4  149.30   29.72     0.988
   1  11   4  152.36   30.11     0.968
   2  11   4   56.71   27.94     0.964
   3  11   4  797.13   59.44     0.962
   4  11   4   70.67   29.75     0.961
   5  11   4  -12.06   28.88     0.963
   1   1   5  107.05   13.36     0.991
   2   1   5  631.78   41.93     0.976
   3   1   5  132.69   15.40     0.956
   4   1   5 1629.78  100.91     0.935
   5   1   5   29.85   13.12     0.916
   6   1   5  171.05   18.97     0.902
   7   1   5   43.91   15.65     0.896
   8   1   5   61.13   16.19     0.900
   9   1   5   22.99   18.71     0.916
  10   1   5   47.95   19.37     0.943
  11   1   5   26.45   19.70     0.982
  12   1   5  123.53   22.26     1.030
  13   1   5  117.98   23.16     1.086
  14   1   5  191.48   26.81     1.144
   0   2   5 2531.10  154.38     1.066
   1   2   5   41.94   10.87     1.057
   2   2   5 2502.09  152.98     1.039
   3   2   5   55.40   12.81     1.014
   4   2   5  417.77   29.87     0.987
   5   2   5   94.35   14.34     0.962
   6   2   5 2534.40  155.87     0.943
   7   2   5  252.84   24.17     0.932
   8   2   5 1920.18  119.78     0.931
   9   2   5  120.07   20.16     0.941
  10   2   5  800.57   55.68     0.964
  11   2   5   84.01   20.61     0.998
  12   2   5  116.90   23.07     1.042
  13   2   5   45.67   22.01     1.094
  14   2   5  168.61   24.72     1.151
   1   3   5  109.64   13.99     1.095
   2   3   5 2105.95  129.16     1.077
   3   3   5  574.49   38.68     1.052
   4   3   5 1089.97   69.28     1.024
   5   3   5    3.95   13.45     0.998
   6   3   5  934.85   61.13     0.976
   7   3   5  122.13   19.85     0.963
   8   3   5  126.30   19.70     0.959
   9   3   5   52.81   18.36     0.966
  10   3   5   88.59   20.66     0.985
  11   3   5  109.37   20.83     1.015
  12   3   5  266.23   28.78     1.056
  13   3   5   44.44   20.79     1.105
  14   3   5   15.93   21.53     1.160
   0   4   5    1.83   12.05     1.109
   1   4   5   64.78   12.87     1.104
   2   4   5  437.67   31.18     1.089
   3   4   5  132.23   16.19     1.067
   4   4   5  121.08   17.44     1.042
   5   4   5   84.40   16.03     1.018
   6   4   5   53.54   15.19     0.998
   7   4   5    4.26   17.11     0.985
   8   4   5  249.84   26.03     0.981
   9   4   5   28.85   18.26     0.988
  10   4   5   65.62   20.87     1.005
  11   4   5   34.01   20.87     1.033
  12   4   5   15.31   20.70     1.071
  13   4   5   14.83   21.65     1.118
   1   5   5  119.37   16.49     1.091
   2   5   5  128.53   16.98     1.080
   3   5   5  218.09   21.21     1.063
   4   5   5 1561.82   98.06     1.044
   5   5   5   57.26   16.77     1.025
   6   5   5  211.03   23.07     1.009
   7   5   5   48.31   17.66     0.999
   8   5   5   87.41   18.90     0.997
   9   5   5   -1.72   19.84     1.004
  10   5   5  237.49   29.24     1.021
  11   5   5   65.72   22.14     1.048
  12   5   5  134.47   24.78     1.085
  13   5   5   -1.02   22.15     1.131
   0   6   5 1202.01   76.74     1.068
   1   6   5   35.69   15.96     1.067
   2   6   5  591.15   41.64     1.060
   3   6   5   90.82   17.25     1.049
   4   6   5   34.55   16.54     1.035
   5   6   5   35.90   18.35     1.022
   6   6   5  526.50   39.47     1.012
   7   6   5  187.90   24.37     1.006
   8   6   5 1509.36   97.03     1.007
   9   6   5   72.04   23.55     1.017
  10   6   5  491.63   39.84     1.035
  11   6   5  164.31   26.47     1.063
  12   6   5  -16.47   23.04     1.100
   1   7   5   45.29   17.50     1.041
   2   7   5  462.83   35.39     1.037
   3   7   5  491.81   37.57     1.031
   4   7   5 1027.70   67.97     1.022
   5   7   5   75.05   19.56     1.015
   6   7   5   29.40   21.10     1.010
   7   7   5   19.46   21.45     1.009
   8   7   5  224.98   28.38     1.014
   9   7   5  -12.65   23.04     1.026
  10   7   5  459.05   39.37     1.046
  11   7   5   29.36   22.84     1.076
   0   8   5  372.96   33.18     1.021
   1   8   5   70.18   21.27     1.020
   2   8   5   12.14   20.15     1.018
   3   8   5   42.31   21.03     1.014
   4   8   5   17.99   21.77     1.010
   5   8   5   55.15   22.08     1.007
   6   8   5  276.15   29.55     1.006
   7   8   5   36.72   23.63     1.009
   8   8   5  100.64   25.27     1.018
   9   8   5   36.56   25.26     1.033
  10   8   5   43.18   24.84     1.057
   1   9   5  -17.19   22.69     1.006
   2   9   5   35.75   23.91     1.004
   3   9   5   52.39   23.57     1.001
   4   9   5   96.01   24.10     1.000
   5   9   5  122.73   26.30     1.000
   6   9   5  518.66   43.81     1.002
   7   9   5   -6.35   25.38     1.009
   8   9   5    2.18   25.20     1.021
   9   9   5   30.39   25.97     1.040
   0  10   5  458.19   40.69     0.998
   1  10   5  246.86   31.14     0.995
   2  10   5  130.09   27.02     0.992
   3  10   5   30.47   25.81     0.991
   4  10   5   91.26   27.35     0.990
   5  10   5  -16.51   26.58     0.992
   6  10   5   80.27   29.03     0.997
   7  10   5   37.16   27.74     1.007
   1  11   5   17.28   27.58     0.978
   2  11   5  506.81   44.64     0.976
   3  11   5   30.75   27.57     0.975
   0   0   6 2548.77  155.59     0.945
   1   0   6  107.47   14.70     0.932
   2   0   6 6459.52  390.81     0.918
   3   0   6 1045.01   67.30     0.904
   4   0   6   24.49   14.78     0.891
   5   0   6 1003.78   65.04     0.881
   6   0   6  361.66   29.34     0.876
   7   0   6  247.09   25.73     0.880
   8   0   6   26.54   21.27     0.893
   9   0   6 3746.32  229.96     0.917
  10   0   6 1046.23   70.04     0.952
  11   0   6   15.62   20.62     0.997
  12   0   6  156.06   25.14     1.049
  13   0   6   46.67   21.48     1.104
  14   0   6  453.40   39.07     1.156
   1   1   6 2256.16  138.51     0.986
   2   1   6 1617.24  100.66     0.970
   3   1   6  485.20   34.30     0.953
   4   1   6  681.30   46.14     0.935
   5   1   6 3045.40  186.61     0.920
   6   1   6 1847.69  115.18     0.911
   7   1   6  112.60   18.63     0.909
   8   1   6 6468.81  392.55     0.917
   9   1   6  119.82   21.37     0.937
  10   1   6  245.40   26.55     0.967
  11   1   6   17.37   21.01     1.007
  12   1   6  395.57   34.89     1.056
  13   1   6  812.41   57.47     1.110
  14   1   6  110.23   23.96     1.162
   0   2   6 5436.59  329.00     1.043
   1   2   6   76.33   14.47     1.033
   2   2   6 1889.80  116.82     1.017
   3   2   6   16.49   13.34     0.997
   4   2   6  218.41   21.12     0.976
   5   2   6   16.80   14.35     0.958
   6   2   6 1443.03   91.23     0.945
   7   2   6   30.75   17.24     0.939
   8   2   6  228.10   25.40     0.944
   9   2   6  134.70   21.39     0.959
  10   2   6  889.29   60.97     0.985
  11   2   6   20.19   20.41     1.022
  12   2   6  152.86   23.38     1.067
  13   2   6   31.31   21.37     1.119
   1   3   6   46.05   13.38     1.062
   2   3   6 1697.71  105.59     1.047
   3   3   6  877.45   57.22     1.028
   4   3   6 1971.13  122.07     1.007
   5   3   6  164.84   19.21     0.988
   6   3   6 1137.20   73.29     0.973
   7   3   6  209.63   23.79     0.966
   8   3   6 3141.96  193.50     0.968
   9   3   6   20.33   19.30     0.981
  10   3   6  346.81   30.83     1.004
  11   3   6  510.48   40.96     1.038
  12   3   6  142.49   24.46     1.081
  13   3   6   86.34   22.94     1.130
   0   4   6 5180.71  314.48     1.078
   1   4   6 2244.39  138.35     1.072
   2   4   6  473.88   34.28     1.059
   3   4   6  137.32   18.20     1.042
   4   4   6  172.22   20.05     1.024
   5   4   6   81.56   18.03     1.006
   6   4   6 1065.62   69.46     0.993
   7   4   6 1867.32  117.16     0.987
   8   4   6  398.42   33.17     0.989
   9   4   6  278.38   28.82     1.001
  10   4   6  664.15   47.99     1.023
  11   4   6  263.57   29.01     1.055
  12   4   6   86.63   23.52     1.095
  13   4   6  125.73   25.09     1.143
   1   5   6   14.99   15.27     1.065
   2   5   6 1146.59   73.80     1.056
   3   5   6 2730.34  167.84     1.043
   4   5   6  258.16   24.83     1.028
   5   5   6  486.83   36.83     1.015
   6   5   6 1819.71  114.30     1.005
   7   5   6  109.53   20.50     1.001
   8   5   6 1519.50   97.39     1.005
   9   5   6   59.74   20.76     1.018
  10   5   6  218.63   27.60     1.040
  11   5   6  239.80   28.93     1.071
  12   5   6   54.78   23.04     1.110
   0   6   6 4037.33  246.56     1.052
   1   6   6   63.32   17.75     1.050
   2   6   6  849.78   57.26     1.044
   3   6   6   27.03   17.40     1.035
   4   6   6  124.74   20.60     1.025
   5   6   6   24.17   18.81     1.016
   6   6   6  602.32   44.68     1.011
   7   6   6  258.86   28.11     1.011
   8   6   6  264.73   28.58     1.017
   9   6   6   15.23   22.55     1.032
  10   6   6  463.16   39.30     1.055
  11   6   6   23.54   22.50     1.086
   1   7   6  413.22   34.96     1.033
   2   7   6 2062.68  128.86     1.029
   3   7   6   69.82   20.45     1.024
   4   7   6   36.14   20.54     1.019
   5   7   6  317.11   30.86     1.015
   6   7   6 1416.77   91.84     1.014
   7   7   6  251.52   29.38     1.017
   8   7   6 1549.48  100.38     1.027
   9   7   6   67.55   22.89     1.044
  10   7   6   12.50   24.65     1.068
   0   8   6 1488.96   96.00     1.021
   1   8   6 1001.75   67.49     1.019
   2   8   6 1065.09   71.14     1.017
   3   8   6  756.44   53.67     1.015
   4   8   6  251.96   29.10     1.013
   5   8   6  238.59   29.78     1.012
   6   8   6  370.50   35.84     1.015
   7   8   6   45.32   24.97     1.022
   8   8   6   40.62   25.23     1.035
   9   8   6  873.38   62.53     1.054
   1   9   6  646.51   48.73     1.011
   2   9   6  875.60   61.75     1.009
   3   9   6  201.68   29.00     1.008
   4   9   6   63.40   25.70     1.008
   5   9   6  747.69   55.33     1.011
   6   9   6  611.68   48.34     1.016
   7   9   6   12.01   26.09     1.026
   8   9   6  842.65   61.83     1.042
   0  10   6 1665.38  108.49     1.006
   1  10   6    2.13   25.61     1.003
   2  10   6  376.70   37.37     1.002
   3  10   6   46.99   27.57     1.001
   4  10   6   70.14   27.40     1.003
   5  10   6   56.86   26.91     1.007
   1   1   7  -14.68   14.68     0.982
   2   1   7 1988.36  123.53     0.968
   3   1   7   96.09   17.10     0.952
   4   1   7 1188.82   76.68     0.938
   5   1   7   59.78   16.58     0.928
   6   1   7  271.29   25.55     0.923
   7   1   7   54.39   17.97     0.926
   8   1   7  150.54   22.63     0.939
   9   1   7  175.57   24.30     0.961
  10   1   7  204.68   26.03     0.994
  11   1   7    3.80   21.49     1.036
  12   1   7  173.44   24.64     1.083
  13   1   7  -13.12   21.81     1.131
   0   2   7 2773.80  170.11     1.026
   1   2   7  144.12   18.14     1.015
   2   2   7 1179.30   75.31     1.001
   3   2   7   13.62   15.60     0.985
   4   2   7  165.57   20.04     0.970
   5   2   7   32.25   17.22     0.957
   6   2   7  573.02   41.99     0.950
   7   2   7   67.01   20.50     0.951
   8   2   7  970.31   64.59     0.961
   9   2   7  162.30   23.68     0.980
  10   2   7  427.75   36.06     1.010
  11   2   7   40.14   20.51     1.049
  12   2   7   26.59   20.64     1.094
  13   2   7   68.95   22.77     1.141
   1   3   7   -6.49   14.82     1.037
   2   3   7 1223.25   78.45     1.024
   3   3   7   85.91   18.29     1.009
   4   3   7  926.79   61.41     0.994
   5   3   7  166.62   21.19     0.982
   6   3   7  367.85   31.76     0.974
   7   3   7   88.21   19.52     0.974
   8   3   7  141.98   21.80     0.982
   9   3   7   -3.59   21.10     1.000
  10   3   7  249.68   29.22     1.027
  11   3   7   41.61   22.55     1.064
  12   3   7  223.41   26.96     1.107
   0   4   7  195.46   22.23     1.051
   1   4   7   59.02   17.09     1.045
   2   4   7   12.90   16.53     1.035
   3   4   7   22.14   16.53     1.022
   4   4   7   38.78   17.26     1.009
   5   4   7   -9.69   18.37     0.999
   6   4   7   85.23   19.96     0.992
   7   4   7   15.86   20.01     0.993
   8   4   7    9.67   20.99     1.001
   9   4   7  143.44   24.40     1.018
  10   4   7   32.51   21.42     1.045
  11   4   7   29.65   22.09     1.080
  12   4   7   25.45   22.94     1.121
   1   5   7   41.65   17.09     1.043
   2   5   7  165.47   21.33     1.035
   3   5   7  111.93   19.30     1.026
   4   5   7  384.21   32.47     1.016
   5   5   7   89.30   21.31     1.009
   6   5   7  147.90   23.65     1.005
   7   5   7   50.62   19.89     1.008
   8   5   7   31.07   21.41     1.017
   9   5   7   92.     23.       1.035
  10   5   7  132.26   24.22     1.062
  11   5   7   14.25   22.54     1.096
   0   6   7 1403.92   90.17     1.037
   1   6   7  235.28   25.61     1.034
   2   6   7  342.16   31.10     1.029
   3   6   7  132.99   22.35     1.023
   4   6   7  146.72   22.90     1.018
   5   6   7   63.63   21.06     1.014
   6   6   7  417.73   36.33     1.014
   7   6   7   33.22   22.98     1.019
   8   6   7  648.09   48.67     1.031
   9   6   7    1.00   23.19     1.051
  10   6   7  291.68   31.79     1.078
   1   7   7  281.85   29.46     1.025
   2   7   7  417.61   36.12     1.022
   3   7   7   52.63   20.79     1.019
   4   7   7 1040.40   69.38     1.017
   5   7   7   80.71   22.79     1.017
   6   7   7  104.45   24.49     1.021
   7   7   7   48.17   24.43     1.029
   8   7   7   25.40   23.94     1.044
   9   7   7   31.42   24.47     1.065
   0   8   7   37.47   23.45     1.021
   1   8   7   72.58   23.73     1.019
   2   8   7   14.88   22.94     1.018
   3   8   7  124.05   24.70     1.017
   4   8   7   97.86   25.88     1.017
   5   8   7   49.74   23.54     1.021
   6   8   7   60.36   25.10     1.027
   7   8   7    9.47   26.62     1.039
   8   8   7   31.35   25.52     1.055
   1   9   7   25.32   23.86     1.016
   2   9   7   11.26   25.43     1.015
   3   9   7  115.29   27.51     1.016
   4   9   7  102.65   28.18     1.019
   5   9   7   16.21   26.91     1.024
   6   9   7  105.05   27.90     1.033
   0  10   7  565.99   47.43     1.015
   1  10   7   36.88   26.43     1.013
   2  10   7  276.19   33.88     1.012
   3  10   7   -3.42   27.69     1.013
   0   0   8 1727.20  108.32     0.962
   1   0   8  401.68   31.46     0.949
   2   0   8  119.76   19.41     0.937
   3   0   8  162.45   23.07     0.925
   4   0   8  723.03   51.96     0.917
   5   0   8  904.10   60.93     0.913
   6   0   8  297.36   28.74     0.916
   7   0   8 1185.55   78.48     0.926
   8   0   8  334.26   31.92     0.946
   9   0   8  626.49   47.14     0.974
  10   0   8   71.24   22.77     1.010
  11   0   8 1088.40   73.64     1.052
  12   0   8  433.75   40.99     1.095
   1   1   8  196.84   22.17     0.977
   2   1   8  137.95   19.94     0.964
   3   1   8 3712.12  228.16     0.952
   4   1   8 1162.97   78.63     0.943
   5   1   8  148.44   22.13     0.937
   6   1   8  589.57   43.37     0.937
   7   1   8   44.26   19.45     0.945
   8   1   8 1287.45   84.09     0.962
   9   1   8   29.14   21.74     0.988
  10   1   8  116.41   23.90     1.022
  11   1   8  689.26   51.39     1.062
  12   1   8  158.95   26.49     1.105
   0   2   8 1719.81  107.61     1.009
   1   2   8    6.66   17.31     1.000
   2   2   8 1346.90   86.61     0.989
   3   2   8  463.64   36.87     0.977
   4   2   8  525.27   41.46     0.967
   5   2   8  605.94   44.70     0.960
   6   2   8  308.98   29.53     0.959
   7   2   8  109.29   21.91     0.966
   8   2   8  125.96   23.00     0.980
   9   2   8   -9.41   20.62     1.004
  10   2   8   44.73   22.94     1.036
  11   2   8  175.10   27.33     1.075
  12   2   8   89.51   22.72     1.117
   1   3   8  690.45   48.98     1.016
   2   3   8  615.08   44.01     1.006
   3   3   8  515.62   39.78     0.996
   4   3   8  234.59   25.93     0.986
   5   3   8  649.50   46.81     0.980
   6   3   8 1331.12   86.34     0.979
   7   3   8  366.50   33.22     0.985
   8   3   8 1153.73   76.54     0.999
   9   3   8   20.94   22.15     1.022
  10   3   8  536.86   42.51     1.053
  11   3   8  106.24   23.31     1.090
   0   4   8 1458.42   93.95     1.028
   1   4   8 1564.11  100.19     1.023
   2   4   8 1706.87  108.10     1.016
   3   4   8  725.61   51.54     1.007
   4   4   8  152.12   23.83     1.000
   5   4   8 2607.25  161.94     0.996
   6   4   8  140.08   23.47     0.996
   7   4   8  146.22   24.50     1.003
   8   4   8   13.14   23.59     1.017
   9   4   8 1513.46   98.11     1.039
  10   4   8  310.96   32.47     1.069
  11   4   8  101.05   25.35     1.106
   1   5   8  815.87   56.98     1.024
   2   5   8  725.08   51.67     1.019
   3   5   8  421.74   35.86     1.013
   4   5   8  144.77   23.86     1.009
   5   5   8  448.23   37.93     1.007
   6   5   8  939.99   64.45     1.010
   7   5   8   75.96   22.95     1.018
   8   5   8  777.22   55.57     1.034
   9   5   8   62.18   22.93     1.057
  10   5   8  163.01   26.98     1.086
   0   6   8  790.06   56.09     1.024
   1   6   8  303.21   30.06     1.021
   2   6   8  923.89   63.23     1.019
   3   6   8   13.90   23.02     1.016
   4   6   8  154.52   25.47     1.015
   5   6   8  865.28   60.45     1.016
   6   6   8  164.71   27.14     1.022
   7   6   8   56.05   23.62     1.033
   8   6   8   30.41   23.68     1.050
   9   6   8  409.56   37.61     1.073
   1   7   8   37.33   22.51     1.020
   2   7   8  420.96   38.10     1.019
   3   7   8 1843.46  117.49     1.018
   4   7   8  119.86   27.73     1.020
   5   7   8  241.98   29.40     1.024
   6   7   8  297.05   33.51     1.033
   7   7   8    9.34   25.28     1.046
   8   7   8  640.79   50.12     1.065
   0   8   8  596.16   49.96     1.022
   1   8   8    7.92   24.33     1.021
   2   8   8  590.67   46.38     1.021
   3   8   8  -13.18   24.99     1.023
   4   8   8  141.44   27.55     1.026
   5   8   8  320.36   34.99     1.033
   6   8   8   94.77   27.75     1.044
   7   8   8  530.50   45.38     1.059
   1   9   8   -1.07   25.59     1.024
   2   9   8  -23.88   25.88     1.025
   3   9   8 1215.45   83.25     1.027
   4   9   8  252.92   33.22     1.033
   1   1   9   26.88   18.56     0.966
   2   1   9  206.61   25.58     0.958
   3   1   9  286.00   29.95     0.951
   4   1   9  296.56   31.58     0.946
   5   1   9   89.96   22.19     0.946
   6   1   9  170.63   24.96     0.951
   7   1   9   59.28   22.24     0.964
   8   1   9   85.53   21.22     0.985
   9   1   9   31.01   22.09     1.013
  10   1   9  144.73   24.65     1.047
  11   1   9   85.33   23.67     1.084
   0   2   9  423.81   34.47     0.990
   1   2   9   47.10   18.60     0.984
   2   2   9  487.44   39.29     0.976
   3   2   9  -12.99   20.57     0.970
   4   2   9   42.06   20.72     0.965
   5   2   9   47.18   20.73     0.965
   6   2   9  528.34   41.83     0.970
   7   2   9  641.86   48.16     0.982
   8   2   9  239.21   27.51     1.001
   9   2   9   61.06   23.12     1.028
  10   2   9   18.49   22.81     1.061
  11   2   9   61.16   24.03     1.098
   1   3   9   66.50   21.05     0.996
   2   3   9   77.45   21.64     0.991
   3   3   9  755.07   54.00     0.985
   4   3   9  510.32   40.70     0.982
   5   3   9  220.93   28.78     0.982
   6   3   9  168.33   26.12     0.988
   7   3   9  -14.29   22.05     1.000
   8   3   9  177.86   26.60     1.019
   9   3   9   43.46   23.56     1.045
  10   3   9  238.58   28.72     1.077
   0   4   9   66.39   20.82     1.008
   1   4   9   52.02   21.83     1.004
   2   4   9    6.72   20.63     1.000
   3   4   9   26.64   21.54     0.997
   4   4   9    2.65   21.91     0.995
   5   4   9    4.56   23.07     0.997
   6   4   9   30.19   23.44     1.004
   7   4   9  185.01   27.26     1.017
   8   4   9   70.19   23.07     1.036
   9   4   9   42.21   23.43     1.063
  10   4   9    5.27   23.55     1.094
   1   5   9   95.09   23.45     1.009
   2   5   9  103.45   23.14     1.007
   3   5   9   35.17   22.71     1.006
   4   5   9  244.06   29.29     1.007
   5   5   9   63.66   23.45     1.011
   6   5   9   77.24   24.35     1.019
   7   5   9   14.07   23.29     1.034
   8   5   9   33.01   24.64     1.054
   9   5   9   14.80   24.50     1.081
   0   6   9  848.35   61.73     1.014
   1   6   9  235.10   30.27     1.013
   2   6   9  268.66   30.88     1.013
   3   6   9   70.65   24.78     1.014
   4   6   9   64.31   25.16     1.017
   5   6   9   50.85   24.33     1.024
   6   6   9  150.09   26.15     1.035
   7   6   9   48.09   25.68     1.051
   8   6   9  120.81   27.89     1.072
   1   7   9   52.66   24.74     1.020
   2   7   9  359.78   36.33     1.020
   3   7   9  187.85   30.12     1.023
   4   7   9  125.93   27.83     1.028
   5   7   9  120.94   26.03     1.037
   6   7   9  210.43   30.67     1.050
   7   7   9   -6.56   26.23     1.067
   0   8   9   -5.30   26.20     1.029
   1   8   9  -12.77   25.97     1.028
   2   8   9   65.35   25.80     1.030
   3   8   9   53.06   26.91     1.034
   4   8   9   74.61   25.76     1.041
   5   8   9   64.60   26.50     1.051
   0   0  10  502.50   40.35     0.936
   1   0  10  267.18   29.24     0.933
   2   0  10  140.26   25.30     0.929
   3   0  10  482.02   40.47     0.928
   4   0  10   83.02   24.78     0.930
   5   0  10  819.29   60.62     0.936
   6   0  10   16.10   21.76     0.948
   7   0  10 1051.01   71.50     0.966
   8   0  10   58.06   23.72     0.991
   9   0  10  253.64   30.76     1.020
  10   0  10  365.84   35.74     1.051
   1   1  10 1404.25   91.33     0.951
   2   1  10  522.39   42.41     0.948
   3   1  10 2675.03  167.92     0.946
   4   1  10  189.39   29.13     0.947
   5   1  10   70.68   23.53     0.953
   6   1  10   78.58   23.82     0.964
   7   1  10   45.93   23.29     0.982
   8   1  10  100.33   25.15     1.006
   9   1  10   32.07   22.74     1.034
  10   1  10  107.22   24.74     1.066
   0   2  10   52.96   21.46     0.969
   1   2  10   44.43   21.88     0.967
   2   2  10   -3.61   22.91     0.964
   3   2  10  620.07   49.18     0.963
   4   2  10  210.23   30.82     0.965
   5   2  10 1160.70   80.27     0.971
   6   2  10   39.77   24.81     0.982
   7   2  10  523.11   43.12     0.999
   8   2  10   24.01   22.95     1.022
   9   2  10  484.75   42.64     1.051
   1   3  10  964.48   67.00     0.980
   2   3  10   30.27   22.58     0.978
   3   3  10  553.09   48.20     0.978
   4   3  10   54.47   23.87     0.981
   5   3  10  193.91   30.00     0.987
   6   3  10   12.05   23.75     0.999
   7   3  10   88.46   25.99     1.016
   8   3  10  148.35   26.28     1.040
   9   3  10   12.90   25.43     1.068
   0   4  10  628.54   49.31     0.991
   1   4  10  291.74   32.62     0.990
   2   4  10  500.93   43.61     0.990
   3   4  10  563.77   47.21     0.992
   4   4  10    0.00   24.01     0.996
   5   4  10 1103.42   77.85     1.004
   6   4  10   61.44   23.89     1.017
   7   4  10  247.26   29.65     1.035
   8   4  10  381.55   36.15     1.059
   1   5  10  473.81   42.53     1.001
   3   5  10  729.59   56.77     1.005
   4   5  10   24.33   24.11     1.011
   5   5  10  547.26   45.49     1.021
   6   5  10   75.80   27.76     1.035
   7   5  10   68.68   25.12     1.054
   0   6  10  482.45   43.49     1.012
   1   6  10   73.62   26.04     1.013
   2   6  10  337.77   38.53     1.015
   3   6  10  250.88   32.73     1.020
   4   6  10   21.10   26.08     1.027
   5   6  10  914.16   65.92     1.039
   6   6  10  118.72   27.32     1.054
   1   7  10  166.77   30.59     1.028
   2   7  10  162.32   29.93     1.031
   3   7  10  899.49   66.42     1.036
   4   7  10   81.67   27.63     1.045
   1   1  11  -14.20   25.22     0.935
   2   1  11   63.36   25.37     0.938
   3   1  11   74.52   26.35     0.942
   4   1  11   34.69   25.88     0.949
   5   1  11  163.56   30.77     0.961
   6   1  11   23.93   25.31     0.977
   7   1  11   98.50   26.19     0.998
   8   1  11   63.08   25.05     1.023
   0   2  11  232.46   28.82     0.951
   1   2  11  341.32   34.79     0.953
   2   2  11   93.89   25.44     0.955
   3   2  11   11.36   25.66     0.960
   4   2  11   52.42   25.82     0.967
   5   2  11   82.05   27.95     0.979
   6   2  11   60.69   28.30     0.996
   7   2  11  235.87   32.60     1.017
   8   2  11  131.18   28.33     1.042
   1   3  11   38.91   25.05     0.969
   2   3  11   51.55   25.39     0.972
   3   3  11  143.79   31.06     0.977
   4   3  11   48.59   24.92     0.986
   5   3  11   39.67   26.46     0.998
   6   3  11   35.95   25.77     1.015
   7   3  11  104.03   27.11     1.037
   0   4  11    7.31   24.90     0.984
   1   4  11   12.54   25.74     0.986
   2   4  11   33.64   26.13     0.989
   3   4  11   74.27   27.46     0.996
   4   4  11   -5.36   25.49     1.005
   5   4  11   45.69   26.66     1.018
   6   4  11  161.07   29.46     1.036
   1   5  11   10.75   25.93     1.004
   2   5  11  137.11   30.83     1.008
   3   5  11  213.22   31.99     1.015
   4   5  11   61.52   27.67     1.026
   5   5  11   69.99   28.38     1.040
   0   6  11   17.73   26.26     1.023
   1   6  11  143.15   30.34     1.025
   2   6  11  200.51   31.30     1.030
   3   6  11  -16.82   28.14     1.038
   0   0  12  261.25   33.49     0.903
   1   0  12  137.35   29.18     0.908
   2   0  12  397.61   38.63     0.914
   3   0  12  272.98   33.78     0.924
   4   0  12   56.64   29.58     0.936
   5   0  12   63.08   30.75     0.952
   6   0  12   37.28   27.82     0.972
   1   1  12  304.05   35.88     0.929
   2   1  12  675.85   53.82     0.935
   3   1  12  224.52   33.13     0.945
   4   1  12   73.07   29.62     0.957
   5   1  12   -9.36   28.61     0.973
   0   2  12 1362.25   91.19     0.947
   1   2  12   19.27   27.71     0.951
   2   2  12  263.68   33.86     0.957
   3   2  12  114.23   31.71     0.966
   4   2  12  138.04   32.42     0.979
   5   2  12  128.78   33.67     0.995
   1   3  12  229.27   34.03     0.973
   2   3  12  177.44   33.06     0.980
   3   3  12   76.56   28.19     0.989
   4   3  12  167.91   33.59     1.002
   0   4  12 1664.81  111.91     0.995
   1   4  12  -28.35   28.35     0.998
   2   4  12   28.65   26.99     1.005
   3   4  12  104.72   31.00     1.015
   0   0   0    0.00    0.00
;
_shelx_hkl_checksum     56154
_shelx_res_file
;
TITL diastb     Final refinements
    diastbxrigid.res
    created by SHELXL-2018/3 at 21:03:00 on 17-Dec-2021
CELL 0.7107 16.53 12.808 13.462 90. 90. 90.
ZERR 8 0.10 .05 .07 0.0 .00 0.0
LATT 1
SYMM 1/2-x, -y, 1/2+z,
SYMM -x, 1/2+y, 1/2-z,
SYMM 0.5+x, 0.5-y, -z,
SFAC Br S O C H
UNIT 16 8 16 112 96
L.S. 10
BOND $H
FMAP -2
PLAN 20
ACTA
MPLA 6 C3 C4 C5 C6 C7 C8 C1 S  Br1
MPLA 6 C9 C10 C11 C12 C13 C14 C2 S Br2
EQIV_$1 1-x,y-1/2,1.5-z,
EQIV_$2 1.5-x,y-1/2, z,
EQIV_$3 1.5-x,1-y,z-1/2,
EQIV_$4 x,1.5-y,z-1/2,
EQIV_$5 1-x,1-y,1-z
EQIV_$6 1.5-x,-1/2+y,z
HTAB
HTAB C6  O1_$1
HTAB C7  O1_$1
HTAB C11 O1_$2
HTAB C12 O2_$3
HTAB C14 O1_$4
HTAB C14 O2_$4
HTAB C7 Br1_$5
HTAB C8 Br2_$6
HTAB C13 Br2_$4
TEMP 22(2)
SIZE 0.6 0.5 0.4
CONF
WGHT    0.000000
FVAR       0.37166
BR1   1    0.534601    0.753928    0.425152    11.00000    0.04654    0.04881 =
         0.04824    0.00878   -0.00896   -0.00378
BR2   1    0.810892    0.869355    0.538309    11.00000    0.05070    0.04519 =
         0.08167   -0.01163   -0.00076   -0.01525
S     2    0.663951    0.745180    0.588541    11.00000    0.04046    0.03892 =
         0.03973   -0.00286   -0.00449   -0.00380
O1    3    0.632711    0.842732    0.624496    11.00000    0.05562    0.04326 =
         0.05535   -0.01821   -0.00008    0.00109
O2    3    0.702446    0.674582    0.656489    11.00000    0.04920    0.06562 =
         0.04184    0.01404   -0.00974    0.00539
C1    4    0.582755    0.670730    0.531491    11.00000    0.03210    0.02668 =
         0.04572   -0.00065    0.00539    0.00166
AFIX  13
H1    5    0.605758    0.607183    0.502400    11.00000   -1.20000
AFIX   0
C2    4    0.731950    0.771549    0.485656    11.00000    0.03982    0.04169 =
         0.03534    0.01071   -0.00714   -0.00923
AFIX  13
H2    5    0.701115    0.807103    0.433486    11.00000   -1.20000
AFIX  66  1.3720
C3    4    0.521920    0.639775    0.609071    11.00000    0.04011    0.02409 =
         0.03766   -0.00498   -0.00444   -0.00029
C4    4    0.471411    0.711558    0.652387    11.00000    0.04702    0.05044 =
         0.04088    0.00576   -0.00082    0.00597
AFIX  43
H4    5    0.474013    0.781339    0.633557    11.00000   -1.20000
AFIX  65  1.3720
C5    4    0.417062    0.680395    0.723481    11.00000    0.04919    0.05704 =
         0.05825   -0.01594    0.00131    0.01041
AFIX  43
H5    5    0.382825    0.729053    0.752842    11.00000   -1.20000
AFIX  65  1.3720
C6    4    0.413222    0.577450    0.751261    11.00000    0.05637    0.08552 =
         0.04336   -0.01373    0.00416   -0.01868
AFIX  43
H6    5    0.376382    0.556327    0.799451    11.00000   -1.20000
AFIX  65  1.3720
C7    4    0.463731    0.505666    0.707946    11.00000    0.07993    0.03682 =
         0.07039    0.00619    0.01069   -0.01457
AFIX  43
H7    5    0.461127    0.435885    0.726776    11.00000   -1.20000
AFIX  65  1.3720
C8    4    0.518080    0.536827    0.636851    11.00000    0.05787    0.03460 =
         0.05218   -0.01136    0.01388    0.00018
AFIX  43
H8    5    0.552316    0.488169    0.607490    11.00000   -1.20000
AFIX  66  1.3720
C9    4    0.769828    0.675736    0.441237    11.00000    0.04284    0.03127 =
         0.05644    0.01460    0.00321   -0.00520
C10   4    0.830715    0.621724    0.487679    11.00000    0.04879    0.03923 =
         0.03636    0.00622    0.00711    0.00327
AFIX  43
H10   5    0.848985    0.643029    0.549794    11.00000   -1.20000
AFIX  65  1.3720
C11   4    0.864648    0.536282    0.442484    11.00000    0.06683    0.03709 =
         0.07296    0.00195   -0.00414    0.00406
AFIX  43
H11   5    0.905920    0.499671    0.473964    11.00000   -1.20000
AFIX  65  1.3720
C12   4    0.837695    0.504850    0.350846    11.00000    0.06846    0.03371 =
         0.06935   -0.00503    0.02734   -0.00672
AFIX  43
H12   5    0.860697    0.446934    0.320211    11.00000   -1.20000
AFIX  65  1.3720
C13   4    0.776809    0.558861    0.304403    11.00000    0.06254    0.05260 =
         0.04604   -0.00387    0.00554   -0.01081
AFIX  43
H13   5    0.758539    0.537555    0.242287    11.00000   -1.20000
AFIX  65  1.3720
C14   4    0.742875    0.644303    0.349597    11.00000    0.04856    0.03442 =
         0.04659    0.00768   -0.00929   -0.00238
AFIX  43
H14   5    0.701603    0.680914    0.318116    11.00000   -1.20000
AFIX   0
HKLF 4
REM  diastb     Final refinements
REM wR2 = 0.1054, GooF = S = 1.104, Restrained GooF = 1.104 for all data
REM R1 = 0.0460 for 1059 Fo > 4sig(Fo) and 0.0632 for all 1334 data
REM 148 parameters refined using 0 restraints
END
WGHT      0.0000      0.0000
REM Instructions for potential hydrogen bonds
HTAB C2 Br1
REM Highest difference peak  0.332,  deepest hole -0.339,  1-sigma level  0.083
Q1    1   0.7752  0.7683  0.4193  11.00000  0.05   -0.34
Q2    1   0.5957  0.4527  0.5343  11.00000  0.05    0.33
Q3    1   0.3404  0.7383  0.6422  11.00000  0.05    0.32
Q4    1   0.8017  0.6367  0.1767  11.00000  0.05    0.32
Q5    1   0.3464  0.5682  0.7909  11.00000  0.05    0.31
Q6    1   0.9201  0.5534  0.5152  11.00000  0.05   -0.29
Q7    1   0.7201  0.7650  0.5423  11.00000  0.05    0.29
Q8    1   0.6003  0.7830  0.7363  11.00000  0.05    0.27
Q9    1   0.9516  0.6299  0.5674  11.00000  0.05    0.27
Q10   1   0.4685  0.6845  0.5711  11.00000  0.05   -0.27
Q11   1   0.5936  0.6513  0.4630  11.00000  0.05   -0.27
Q12   1   0.6175  0.7962  0.4391  11.00000  0.05    0.27
Q13   1   0.5346  0.7546  0.3598  11.00000  0.05   -0.27
Q14   1   0.4262  0.6981  0.4375  11.00000  0.05    0.26
Q15   1   0.4545  0.7250  0.4279  11.00000  0.05    0.26
Q16   1   0.8439  0.9775  0.4807  11.00000  0.05   -0.26
Q17   1   0.7278  0.4555  0.2152  11.00000  0.05   -0.26
Q18   1   0.7121  0.6135  0.4792  11.00000  0.05    0.25
Q19   1   0.6612  0.7320  0.3256  11.00000  0.05    0.25
Q20   1   0.6261  0.6902  0.4240  11.00000  0.05    0.25
;
_shelx_res_checksum     3357
