# Supplementary material for: [Sulfonyl­bis­(bromo­methyl­ene)]di­benzene
Source: IUCrdata. 2022 Jan 7;7(Pt 1):x211351. doi: 10.1107/S2414314621013511 (PMC9028549; doi:10.1107/S2414314621013511)
Supplement: Supplementary file 2 [file x-07-x211351-Isup2.hkl]

data_I                                                                          
_shelx_title ' diastb     Final refinements'                                    
_shelx_refln_list_code          4                                               
_shelx_F_calc_maximum      397.11                                               
_exptl_crystal_F_000      1584.00                                               
_reflns_d_resolution_high  1.0377                                               
                                                                                
loop_                                                                           
 _space_group_symop_operation_xyz                                               
 'x, y, z'                                                                      
 '-x+1/2, -y, z+1/2'                                                            
 '-x, y+1/2, -z+1/2'                                                            
 'x+1/2, -y+1/2, -z'                                                            
 '-x, -y, -z'                                                                   
 'x-1/2, y, -z-1/2'                                                             
 'x, -y-1/2, z-1/2'                                                             
 '-x-1/2, y-1/2, z'                                                             
                                                                                
_cell_length_a    16.5300                                                       
_cell_length_b    12.8080                                                       
_cell_length_c    13.4620                                                       
_cell_angle_alpha  90.000                                                       
_cell_angle_beta   90.000                                                       
_cell_angle_gamma  90.000                                                       
                                                                                
_shelx_F_squared_multiplier     1.000                                           
                                                                                
loop_                                                                           
 _refln_index_h                                                                 
 _refln_index_k                                                                 
 _refln_index_l                                                                 
 _refln_F_squared_calc                                                          
 _refln_F_squared_meas                                                          
 _refln_F_squared_sigma                                                         
 _refln_observed_status                                                         
   2   0   0       2630.27       2696.45       168.90 o                         
   4   0   0      30006.13      30364.17      1831.83 o                         
   6   0   0      59211.57      58711.32      3537.62 o                         
   8   0   0      29147.48      32078.07      1949.91 o                         
  10   0   0        385.11        250.56       149.06 o                         
  12   0   0       2933.48       3015.65       259.90 o                         
  14   0   0      17878.16      18000.99      1123.00 o                         
   2   1   0       9627.45       9954.93       602.91 o                         
   4   1   0      45198.15      43402.36      2613.27 o                         
   6   1   0       7882.01       7750.55       482.95 o                         
   8   1   0      43123.41      43451.88      2627.46 o                         
  10   1   0      25378.53      25580.83      1563.60 o                         
  12   1   0        933.65        943.68       155.14 o                         
  14   1   0       5013.27       5216.12       372.55 o                         
   0   2   0     154654.84     153722.17      9273.03 o                         
   2   2   0       8422.54       8460.97       515.24 o                         
   4   2   0      19042.74      18323.08      1110.62 o                         
   6   2   0       6144.57       5621.03       357.06 o                         
   8   2   0       4234.42       4264.26       289.73 o                         
  10   2   0       7380.27       7420.42       482.23 o                         
  12   2   0       1911.12       2020.57       194.46 o                         
  14   2   0       9068.74       9525.76       619.78 o                         
   2   3   0     115132.78     114951.48      6937.40 o                         
   4   3   0      14279.97      13494.86       822.42 o                         
   6   3   0      62283.62      59224.09      3540.08 o                         
   8   3   0      18786.40      18544.18      1134.30 o                         
  10   3   0         35.25        272.57       119.74 o                         
  12   3   0       5366.86       5560.86       384.78 o                         
  14   3   0         17.42         83.62       150.44 o                         
   0   4   0       6081.89       6305.96       394.63 o                         
   2   4   0     118612.19     117016.99      7043.02 o                         
   4   4   0      10430.00      10319.22       634.77 o                         
   6   4   0        627.97        704.05        98.97 o                         
   8   4   0       8391.76       9822.73       629.05 o                         
  10   4   0      40474.18      39958.49      2426.85 o                         
  12   4   0       2024.57       2007.82       208.07 o                         
  14   4   0       1690.55       1921.60       202.13 o                         
   2   5   0      26814.74      26398.11      1597.56 o                         
   4   5   0       5296.87       5868.69       374.29 o                         
   6   5   0      55709.62      55328.04      3337.95 o                         
   8   5   0      33248.38      31486.30      1914.58 o                         
  10   5   0       1041.32       1282.64       173.68 o                         
  12   5   0      11166.29      11033.77       711.80 o                         
  14   5   0         93.55        171.94       164.41 o                         
   0   6   0       2521.24       2379.29       187.58 o                         
   2   6   0      20625.47      21255.11      1292.99 o                         
   4   6   0       6367.01       6282.51       404.40 o                         
   6   6   0       2460.68       2871.87       219.36 o                         
   8   6   0         93.88        228.92       128.36 o                         
  10   6   0       6906.66       7171.45       480.27 o                         
  12   6   0       2097.17       2080.44       222.98 o                         
   2   7   0       2102.12       2456.75       189.68 o                         
   4   7   0      18951.00      19084.76      1169.70 o                         
   6   7   0       2679.03       2634.92       218.49 o                         
   8   7   0      22116.66      20671.53      1275.83 o                         
  10   7   0       5856.55       5949.41       419.82 o                         
  12   7   0       1060.50        885.18       193.88 o                         
   0   8   0      82514.49      84697.20      5107.23 o                         
   2   8   0         95.33        -66.24       125.68 o                         
   4   8   0       3122.32       3553.26       265.04 o                         
   6   8   0      33254.07      32995.03      2013.40 o                         
   8   8   0      12355.27      12650.66       807.00 o                         
  10   8   0       1030.95       1173.54       194.24 o                         
  12   8   0       1017.66        978.43       207.85 o                         
   2   9   0        229.17        402.74       148.34 o                         
   4   9   0      27187.23      26762.04      1643.53 o                         
   6   9   0       1556.18       1581.34       205.68 o                         
   8   9   0      11026.32      11217.58       733.15 o                         
  10   9   0      10311.25      10084.44       671.54 o                         
   0  10   0      35729.46      35134.98      2151.60 o                         
   2  10   0        843.51        982.12       189.24 o                         
   4  10   0       1011.42       1136.61       192.14 o                         
   6  10   0       5169.79       5955.21       426.34 o                         
   8  10   0        377.51        864.77       208.86 o                         
   2  11   0      11765.25      11441.36       752.19 o                         
   4  11   0         14.25        231.16       197.57 o                         
   6  11   0       6614.99       6636.38       491.57 o                         
   0  12   0       1625.55       1702.89       309.93 o                         
   2  12   0       6157.94       6461.40       486.57 o                         
   1   1   1       5405.59       5382.12       326.72 o                         
   2   1   1        601.79        651.78        53.07 o                         
   3   1   1        166.21        185.48        46.04 o                         
   4   1   1      20201.05      19130.88      1157.97 o                         
   5   1   1      22751.78      22359.95      1354.02 o                         
   6   1   1       3517.78       3572.59       237.53 o                         
   7   1   1       8437.54       8330.15       522.55 o                         
   8   1   1         61.20        271.05        94.84 o                         
   9   1   1        263.07        181.21       112.00 o                         
  10   1   1         10.01        152.68       113.30 o                         
  11   1   1       8144.56       8387.49       545.65 o                         
  12   1   1        256.51        274.24       139.07 o                         
  13   1   1       4408.43       4176.44       317.24 o                         
  14   1   1         11.28        100.20       153.19 o                         
  15   1   1        691.14        862.16       162.46 o                         
   0   2   1         33.00         36.85        28.74 o                         
   1   2   1      10420.93      10638.13       643.60 o                         
   2   2   1      27705.15      25391.81      1529.72 o                         
   3   2   1       3495.76       3257.59       207.99 o                         
   4   2   1         89.45        180.77        55.31 o                         
   5   2   1       9128.42       8690.75       536.53 o                         
   6   2   1        309.08        319.92        78.84 o                         
   7   2   1      18450.83      17635.76      1077.54 o                         
   8   2   1        263.30        407.66       102.15 o                         
   9   2   1      12751.52      14798.71       909.15 o                         
  10   2   1        475.72        401.36       124.88 o                         
  11   2   1       4075.79       4147.41       303.41 o                         
  12   2   1        103.04        270.69       135.52 o                         
  13   2   1          9.49        162.38       139.51 o                         
  14   2   1        101.54        325.27       149.71 o                         
  15   2   1       4106.28       3934.06       308.26 o                         
   1   3   1       9224.01       9001.33       548.33 o                         
   2   3   1        821.27        928.77        77.10 o                         
   3   3   1      26249.87      25362.63      1531.17 o                         
   4   3   1       1665.97       1725.92       126.77 o                         
   5   3   1      12453.38      11733.84       719.40 o                         
   6   3   1       8503.98       8707.84       541.88 o                         
   7   3   1       5321.40       5022.96       329.40 o                         
   8   3   1         50.53         13.10        99.69 o                         
   9   3   1       1864.44       1877.95       172.16 o                         
  10   3   1        263.28        393.83       125.82 o                         
  11   3   1      10942.62      10541.12       673.14 o                         
  12   3   1       1338.58       1288.79       175.13 o                         
  13   3   1       3113.64       2923.34       255.05 o                         
  14   3   1        378.60        554.48       157.39 o                         
  15   3   1        870.50       1057.99       174.91 o                         
   0   4   1       2135.72       2090.86       144.00 o                         
   1   4   1        361.41        481.58        63.27 o                         
   2   4   1        189.79        343.88        60.45 o                         
   3   4   1       1372.48       1457.62       114.89 o                         
   4   4   1       1301.08       1292.63       113.88 o                         
   5   4   1       1519.87       1578.16       131.18 o                         
   6   4   1          2.86        236.08        84.20 o                         
   7   4   1       1458.87       1450.96       138.28 o                         
   8   4   1        857.82       1106.42       131.25 o                         
   9   4   1       1430.14       1484.04       157.68 o                         
  10   4   1        180.62        213.35       131.76 o                         
  11   4   1        324.35        383.34       143.85 o                         
  12   4   1        135.74         39.02       150.29 o                         
  13   4   1         75.43        404.98       154.78 o                         
  14   4   1         24.56       -135.67       157.82 o                         
  15   4   1        182.50        388.91       160.79 o                         
   1   5   1       1060.05       1021.94        97.73 o                         
   2   5   1         21.65        181.35        70.08 o                         
   3   5   1       7566.71       8198.10       510.03 o                         
   4   5   1        884.20        907.99       105.70 o                         
   5   5   1       7959.06       8427.59       526.90 o                         
   6   5   1        338.62        526.53       102.80 o                         
   7   5   1       1191.58       1236.81       138.49 o                         
   8   5   1         42.94        179.03       114.10 o                         
   9   5   1        268.83        420.55       133.21 o                         
  10   5   1         46.59        142.69       135.45 o                         
  11   5   1         81.24         25.63       144.57 o                         
  12   5   1        122.63        204.45       152.25 o                         
  13   5   1       1735.89       1774.28       205.89 o                         
  14   5   1        150.34        118.44       160.21 o                         
   0   6   1       8921.00       9538.80       594.15 o                         
   1   6   1      20547.03      21157.60      1286.62 o                         
   2   6   1          7.20         72.69        84.78 o                         
   3   6   1       3575.91       3676.40       250.78 o                         
   4   6   1        109.75        338.74        93.82 o                         
   5   6   1       8143.57       8512.37       537.61 o                         
   6   6   1        532.02        683.42       123.80 o                         
   7   6   1       6215.12       5931.75       396.08 o                         
   8   6   1        798.72        971.41       146.02 o                         
   9   6   1      13309.89      12459.53       788.25 o                         
  10   6   1        150.08        293.85       150.73 o                         
  11   6   1       1184.43       1153.41       182.22 o                         
  12   6   1          2.15         50.46       164.70 o                         
  13   6   1         54.74        -37.50       162.82 o                         
   1   7   1       3851.57       3562.31       255.20 o                         
   2   7   1        518.38        518.86       112.94 o                         
   3   7   1       2460.31       2321.44       187.58 o                         
   4   7   1        246.13        312.68       112.50 o                         
   5   7   1      14533.54      14419.07       894.31 o                         
   6   7   1        268.48        272.35       126.62 o                         
   7   7   1       4211.41       4088.84       301.17 o                         
   8   7   1          1.16       -147.18       147.18 o                         
   9   7   1         54.53        130.02       147.76 o                         
  10   7   1       1138.44       1054.23       183.31 o                         
  11   7   1       2309.00       2288.43       229.93 o                         
  12   7   1        775.90        989.00       188.95 o                         
  13   7   1       2940.79       2932.03       274.89 o                         
   0   8   1       2273.60       2344.18       205.68 o                         
   1   8   1         27.25        -44.81       123.00 o                         
   2   8   1        681.49       1040.40       139.80 o                         
   3   8   1         29.16        145.37       123.72 o                         
   4   8   1        227.59        188.95       130.53 o                         
   5   8   1       6905.17       6834.52       455.08 o                         
   6   8   1         31.90        -72.03       146.46 o                         
   7   8   1        410.48        445.96       159.05 o                         
   8   8   1         80.66        257.37       165.57 o                         
   9   8   1       1903.60       2183.46       228.12 o                         
  10   8   1        279.23        189.39       170.71 o                         
  11   8   1        681.71        546.08       191.78 o                         
  12   8   1          5.96        122.57       187.36 o                         
   1   9   1         60.47        -99.98       144.72 o                         
   2   9   1        458.12        761.89       153.41 o                         
   3   9   1       3585.04       3599.88       288.79 o                         
   4   9   1         80.95        283.28       150.00 o                         
   5   9   1        888.08        911.17       172.37 o                         
   6   9   1        442.06        508.22       173.89 o                         
   7   9   1        220.95        158.84       174.98 o                         
   8   9   1         94.59        -75.87       181.71 o                         
   9   9   1         81.49        -47.71       182.80 o                         
  10   9   1        384.53        438.79       198.36 o                         
   0  10   1         42.68        544.27       167.89 o                         
   1  10   1       7542.65       7727.16       521.39 o                         
   2  10   1       1087.31       1136.54       185.48 o                         
   3  10   1       1945.55       1840.81       223.34 o                         
   4  10   1        445.69        604.79       182.00 o                         
   5  10   1       1124.73       1116.56       205.10 o                         
   6  10   1        144.91        164.70       184.39 o                         
   7  10   1       2556.48       2507.43       267.79 o                         
   8  10   1        844.67        968.29       212.05 o                         
   9  10   1       3475.65       3437.71       319.34 o                         
   1  11   1        150.82        213.71       198.07 o                         
   2  11   1        642.95        666.48       200.61 o                         
   3  11   1       4919.54       4787.61       380.66 o                         
   4  11   1         34.85        117.79       203.29 o                         
   5  11   1       4794.66       4550.73       371.68 o                         
   6  11   1        556.45        635.35       212.84 o                         
   7  11   1        125.22        258.60       210.89 o                         
   0  12   1         95.52       -119.24       217.26 o                         
   1  12   1       1203.93       1471.81       248.53 o                         
   2  12   1        345.69        854.34       227.11 o                         
   3  12   1          1.35       -181.79       230.73 o                         
   0   0   2     157694.78     138623.38      8346.51 o                         
   1   0   2       6221.06       7073.79       431.55 o                         
   2   0   2      16745.60      16008.01       968.15 o                         
   3   0   2       7064.59       7508.82       461.23 o                         
   4   0   2       1683.60       1906.04       139.36 o                         
   5   0   2      91962.40      89283.48      5388.35 o                         
   6   0   2      39671.60      39434.56      2383.99 o                         
   7   0   2         50.55         35.84       132.48 o                         
   8   0   2      18622.50      19386.79      1188.23 o                         
   9   0   2      33959.72      36146.86      2197.79 o                         
  10   0   2        115.96        526.97       181.57 o                         
  11   0   2       1041.49       1239.99       157.32 o                         
  12   0   2        935.82       1090.21       162.67 o                         
  13   0   2          1.88        -12.89       141.82 o                         
  14   0   2       7832.44       7950.79       528.85 o                         
  15   0   2          5.38         34.39       160.36 o                         
   1   1   2        935.74       1108.23        78.69 o                         
   2   1   2       1898.34       1902.42       127.05 o                         
   3   1   2      31142.34      28448.94      1715.56 o                         
   4   1   2      92617.62      84561.24      5096.74 o                         
   5   1   2       4040.66       3801.14       248.03 o                         
   6   1   2        326.04        380.08        81.81 o                         
   7   1   2       4394.18       4849.94       320.21 o                         
   8   1   2       6692.52       6537.48       423.52 o                         
   9   1   2       1139.65       1095.49       139.29 o                         
  10   1   2       8967.90       8718.33       562.08 o                         
  11   1   2       1520.75       1364.08       167.09 o                         
  12   1   2       1122.59       1285.68       168.90 o                         
  13   1   2      12978.44      13218.60       837.04 o                         
  14   1   2       6209.42       6085.08       428.37 o                         
  15   1   2        556.28        643.38       171.00 o                         
   0   2   2      88669.23      85494.94      5162.25 o                         
   1   2   2      13411.60      14264.21       862.31 o                         
   2   2   2       4003.46       4136.77       258.31 o                         
   3   2   2      10008.72       9761.78       595.82 o                         
   4   2   2      17017.05      16307.44       990.23 o                         
   5   2   2      88668.84      80428.89      4838.43 o                         
   6   2   2       1484.62       1300.30       120.10 o                         
   7   2   2       6310.42       5764.30       374.00 o                         
   8   2   2        732.86        690.87       111.92 o                         
   9   2   2      12941.29      12993.88       809.53 o                         
  10   2   2       4024.62       4147.55       298.63 o                         
  11   2   2      11218.49      11007.27       701.23 o                         
  12   2   2        298.90        417.29       141.39 o                         
  13   2   2        217.11        398.97       151.02 o                         
  14   2   2       3516.52       3588.51       289.58 o                         
  15   2   2        144.53        280.39       153.99 o                         
   1   3   2      16728.23      16480.76       997.25 o                         
   2   3   2      35107.79      34883.47      2101.43 o                         
   3   3   2      63823.00      63569.44      3835.53 o                         
   4   3   2       6317.26       6120.48       383.05 o                         
   5   3   2         19.89        143.05        71.89 o                         
   6   3   2      28595.73      27828.80      1686.82 o                         
   7   3   2         46.16         59.73        95.27 o                         
   8   3   2      15991.40      15571.90       960.26 o                         
   9   3   2        545.13        658.08       126.40 o                         
  10   3   2        130.31        198.44       126.55 o                         
  11   3   2      11001.56      11333.05       719.83 o                         
  12   3   2       5370.05       5630.44       391.30 o                         
  13   3   2       3707.02       3723.89       292.55 o                         
  14   3   2        142.21        395.43       152.54 o                         
  15   3   2       1380.59       1600.74       193.15 o                         
   0   4   2       3718.22       3751.91       241.95 o                         
   1   4   2      10886.99      11812.68       720.48 o                         
   2   4   2      30549.68      30344.76      1831.47 o                         
   3   4   2      13500.96      13280.14       810.18 o                         
   4   4   2       2531.07       2557.89       179.69 o                         
   5   4   2      13982.31      14407.77       882.14 o                         
   6   4   2       6665.90       6782.62       432.28 o                         
   7   4   2      30229.59      29370.90      1783.83 o                         
   8   4   2      14133.20      13598.53       843.99 o                         
   9   4   2       2858.80       2727.22       223.41 o                         
  10   4   2      14027.32      14150.99       886.05 o                         
  11   4   2      17157.60      16794.59      1046.92 o                         
  12   4   2        384.92        674.58       153.84 o                         
  13   4   2         14.20        -82.46       154.13 o                         
  14   4   2         10.89        213.93       151.74 o                         
   1   5   2      10904.29      10490.58       647.00 o                         
   2   5   2      28425.43      28339.76      1714.48 o                         
   3   5   2      40448.09      39700.83      2396.66 o                         
   4   5   2      15285.85      15563.36       952.73 o                         
   5   5   2       1327.55       1627.10       144.00 o                         
   6   5   2      37089.70      36618.95      2217.99 o                         
   7   5   2         89.73        -41.48       109.32 o                         
   8   5   2       5899.31       5469.79       369.80 o                         
   9   5   2        698.81        706.29       144.50 o                         
  10   5   2          0.34        283.14       134.58 o                         
  11   5   2      10338.93      10374.10       669.01 o                         
  12   5   2       5028.86       4687.92       351.12 o                         
  13   5   2       3153.85       3050.83       266.63 o                         
  14   5   2         46.82        398.54       159.85 o                         
   0   6   2       8682.27       8580.42       537.68 o                         
   1   6   2         91.14        168.68        85.50 o                         
   2   6   2       6427.78       6152.92       394.20 o                         
   3   6   2       7667.33       8257.90       520.31 o                         
   4   6   2       4615.52       4635.29       311.01 o                         
   5   6   2      15336.96      15842.15       975.03 o                         
   6   6   2       2016.31       2062.41       182.80 o                         
   7   6   2       7400.07       7167.91       467.89 o                         
   8   6   2          4.21        -94.33       131.25 o                         
   9   6   2       3077.09       2958.31       248.03 o                         
  10   6   2       2712.44       2428.01       232.03 o                         
  11   6   2      10583.42      10016.32       654.46 o                         
  12   6   2       1814.56       1907.27       216.03 o                         
  13   6   2         79.30        157.03       168.10 o                         
   1   7   2      20594.03      21181.49      1294.87 o                         
   2   7   2          5.50        -12.89       108.01 o                         
   3   7   2       7149.50       7350.27       474.34 o                         
   4   7   2       5433.27       5266.21       355.97 o                         
   5   7   2       4784.16       5015.44       344.75 o                         
   6   7   2        159.98        260.84       127.20 o                         
   7   7   2       1901.29       2061.76       198.07 o                         
   8   7   2       8172.23       7533.72       504.96 o                         
   9   7   2        657.06        523.64       167.67 o                         
  10   7   2       6254.39       6264.62       437.85 o                         
  11   7   2       3144.40       3140.96       276.26 o                         
  12   7   2        306.19        305.08       175.41 o                         
   0   8   2      50416.91      52090.57      3152.47 o                         
   1   8   2       2708.49       2813.37       230.73 o                         
   2   8   2       1460.07       1604.15       169.77 o                         
   3   8   2       5567.31       5727.66       388.91 o                         
   4   8   2        908.99        716.14       152.03 o                         
   5   8   2      12842.26      12285.49       778.69 o                         
   6   8   2       8478.04       8696.18       571.06 o                         
   7   8   2        336.58        282.49       160.57 o                         
   8   8   2       9958.07      10237.63       665.75 o                         
   9   8   2       6892.47       7172.61       492.87 o                         
  10   8   2        741.57        649.32       183.67 o                         
  11   8   2       1244.83        935.79       202.71 o                         
   1   9   2       3093.63       3098.25       257.22 o                         
   2   9   2       1488.16       1521.83       185.48 o                         
   3   9   2       2734.07       2661.78       239.34 o                         
   4   9   2       9618.58       8880.86       583.80 o                         
   5   9   2       2903.29       3229.21       270.54 o                         
   6   9   2         97.18        289.44       162.17 o                         
   7   9   2       3990.64       3640.86       303.41 o                         
   8   9   2       3190.47       2960.26       279.81 o                         
   9   9   2         58.34        253.10       196.55 o                         
  10   9   2       5165.01       4730.12       378.05 o                         
   0  10   2      11664.24      10553.93       688.34 o                         
   1  10   2       1407.05       1472.24       206.76 o                         
   2  10   2       1581.30       1540.80       201.62 o                         
   3  10   2        185.67        680.45       170.56 o                         
   4  10   2         95.77        437.27       177.22 o                         
   5  10   2      10471.72       9930.38       656.48 o                         
   6  10   2       2968.76       2923.63       279.38 o                         
   7  10   2        110.18        276.12       190.26 o                         
   8  10   2       1053.37       1010.93       215.45 o                         
   9  10   2       1383.98       1374.87       229.42 o                         
   1  11   2       1846.03       1648.89       233.69 o                         
   2  11   2       3692.48       3776.53       328.53 o                         
   3  11   2       9102.07       9148.22       618.69 o                         
   4  11   2         61.48       -206.26       206.26 o                         
   5  11   2         85.71         34.39       202.85 o                         
   6  11   2       2829.87       2854.78       291.32 o                         
   0  12   2        340.52        300.73       224.43 o                         
   1  12   2         96.71         55.09       221.31 o                         
   2  12   2       4217.00       4523.94       380.30 o                         
   1   1   3        468.27        497.36        63.27 o                         
   2   1   3      28681.27      30562.82      1843.92 o                         
   3   1   3      25761.15      24879.61      1504.24 o                         
   4   1   3        780.68        624.85        81.01 o                         
   5   1   3        980.25        947.73       101.21 o                         
   6   1   3       7853.64       8019.28       504.82 o                         
   7   1   3       1336.47       1249.26       129.52 o                         
   8   1   3         81.37        270.47       106.35 o                         
   9   1   3        379.03        412.87       122.42 o                         
  10   1   3        950.10        953.02       143.56 o                         
  11   1   3       2053.63       2041.34       198.29 o                         
  12   1   3       3017.38       2747.28       236.88 o                         
  13   1   3        799.17        741.12       165.06 o                         
  14   1   3         52.02         67.76       149.71 o                         
  15   1   3        560.31        544.56       161.80 o                         
   0   2   3      32143.22      31188.32      1881.49 o                         
   1   2   3      27199.80      26903.58      1624.27 o                         
   2   2   3      21339.33      22528.99      1361.62 o                         
   3   2   3      31500.86      32162.19      1940.64 o                         
   4   2   3       5366.10       5367.13       339.90 o                         
   5   2   3        691.84        833.64        95.06 o                         
   6   2   3        707.63        631.65        97.37 o                         
   7   2   3      12108.31      12229.38       758.71 o                         
   8   2   3       5576.44       5997.56       388.91 o                         
   9   2   3       7675.22       7829.60       505.47 o                         
  10   2   3       2406.93       2391.38       205.46 o                         
  11   2   3       3695.15       3493.60       270.47 o                         
  12   2   3          1.33       -144.43       144.43 o                         
  13   2   3        220.64        430.39       146.60 o                         
  14   2   3        315.26        349.53       153.55 o                         
  15   2   3       1707.09       1489.98       195.11 o                         
   1   3   3       2023.71       2149.65       149.35 o                         
   2   3   3       4456.21       4517.06       286.90 o                         
   3   3   3        944.93        987.99        94.48 o                         
   4   3   3       8146.22       8065.83       501.70 o                         
   5   3   3        165.67        210.82        81.45 o                         
   6   3   3      14703.54      15614.18       958.59 o                         
   7   3   3         95.33        143.49        98.89 o                         
   8   3   3       2012.94       2213.86       185.04 o                         
   9   3   3        824.13        663.72       135.81 o                         
  10   3   3       2641.70       2570.77       218.13 o                         
  11   3   3       2670.30       2659.24       229.21 o                         
  12   3   3       3158.81       3283.73       264.39 o                         
  13   3   3       2157.71       2340.12       222.83 o                         
  14   3   3          8.86        -90.78       150.95 o                         
  15   3   3       1054.02       1070.88       181.13 o                         
   0   4   3         15.89         43.44        62.91 o                         
   1   4   3        395.20        355.54        70.08 o                         
   2   4   3       3358.81       3409.70       226.24 o                         
   3   4   3       4120.78       4447.78       288.35 o                         
   4   4   3        396.34        608.70        89.26 o                         
   5   4   3        622.24        595.24       101.28 o                         
   6   4   3         70.10        298.78        95.06 o                         
   7   4   3        771.26        895.90       123.58 o                         
   8   4   3         78.92         64.29       115.76 o                         
   9   4   3        283.39        336.28       129.37 o                         
  10   4   3          2.81        211.54       134.80 o                         
  11   4   3          3.98        -31.42       149.21 o                         
  12   4   3         46.73        -33.23       150.95 o                         
  13   4   3          2.48       -124.74       151.38 o                         
  14   4   3          0.55        172.01       155.72 o                         
   1   5   3       4226.45       4146.03       273.44 o                         
   2   5   3         45.75        137.19        78.04 o                         
   3   5   3        652.34        828.86       100.56 o                         
   4   5   3       3312.62       3331.29       233.04 o                         
   5   5   3      10431.84      10960.50       682.11 o                         
   6   5   3         72.98       -100.63       105.41 o                         
   7   5   3       4226.90       3897.57       279.38 o                         
   8   5   3        509.86        390.36       132.12 o                         
   9   5   3        571.88        567.37       139.65 o                         
  10   5   3        790.40       1054.30       162.31 o                         
  11   5   3         54.82        183.74       149.79 o                         
  12   5   3       1023.46        786.72       172.23 o                         
  13   5   3       1900.69       1630.06       208.43 o                         
  14   5   3       1164.21       1080.07       190.91 o                         
   0   6   3      15154.12      14438.18       889.60 o                         
   1   6   3       5228.60       4760.75       317.09 o                         
   2   6   3       5796.79       5856.82       379.93 o                         
   3   6   3        693.90        944.33       140.67 o                         
   4   6   3       1067.54        918.27       127.13 o                         
   5   6   3        221.11        203.14       111.92 o                         
   6   6   3       4723.91       4568.25       319.41 o                         
   7   6   3       3332.50       3758.21       278.65 o                         
   8   6   3       4852.56       4444.16       324.26 o                         
   9   6   3       3722.09       3454.22       277.13 o                         
  10   6   3       1732.00       1710.50       200.83 o                         
  11   6   3        624.02        450.08       167.23 o                         
  12   6   3         77.03        -36.20       171.87 o                         
  13   6   3        132.85        157.24       168.39 o                         
   1   7   3       2342.45       2160.80       188.45 o                         
   2   7   3        884.79        948.24       130.24 o                         
   3   7   3       6359.30       6185.35       409.47 o                         
   4   7   3       5417.17       5506.35       372.62 o                         
   5   7   3       3476.86       3679.01       275.18 o                         
   6   7   3       3701.54       3662.58       276.84 o                         
   7   7   3        125.42        417.07       139.65 o                         
   8   7   3         46.28        269.46       146.02 o                         
   9   7   3        768.12        759.14       166.22 o                         
  10   7   3        974.77       1139.22       184.75 o                         
  11   7   3       1427.84       1450.81       203.14 o                         
  12   7   3       1574.97       1665.32       214.58 o                         
   0   8   3       5676.92       5556.74       381.67 o                         
   1   8   3        112.41        269.75       125.46 o                         
   2   8   3        753.50        579.67       140.59 o                         
   3   8   3        575.45        455.15       139.14 o                         
   4   8   3        169.20        427.86       138.49 o                         
   5   8   3          5.79         94.33       139.65 o                         
   6   8   3       1219.93       1315.58       180.70 o                         
   7   8   3       1535.48       1512.64       196.12 o                         
   8   8   3         83.62        303.85       159.27 o                         
   9   8   3        125.19        450.08       165.93 o                         
  10   8   3        438.45        273.15       181.64 o                         
  11   8   3         44.10        369.87       175.85 o                         
   1   9   3        279.87        398.68       150.37 o                         
   2   9   3        979.52        918.63       169.41 o                         
   3   9   3       1926.67       1892.50       209.73 o                         
   4   9   3        961.83       1499.68       187.43 o                         
   5   9   3       1479.47       1818.58       205.60 o                         
   6   9   3       1049.02       1413.17       192.65 o                         
   7   9   3        459.71        694.20       177.44 o                         
   8   9   3        884.32        694.06       198.73 o                         
   9   9   3          4.18        420.47       182.15 o                         
  10   9   3        113.00        196.92       187.00 o                         
   0  10   3         83.58        414.25       167.89 o                         
   1  10   3       4337.00       4028.97       324.70 o                         
   2  10   3       3153.99       2794.77       264.24 o                         
   3  10   3        249.89        323.32       178.09 o                         
   4  10   3        316.04        435.17       180.99 o                         
   5  10   3         31.27        304.42       182.58 o                         
   6  10   3        296.31        433.00       184.97 o                         
   7  10   3        969.29        913.06       206.91 o                         
   8  10   3       1826.59       1432.86       237.89 o                         
   1  11   3         19.67        -47.71       198.44 o                         
   2  11   3       1504.22       1733.73       237.24 o                         
   3  11   3       2436.85       2448.06       267.86 o                         
   4  11   3       1811.65       1033.88       232.17 o                         
   5  11   3       1181.15        974.95       225.08 o                         
   6  11   3       1598.02       1374.65       237.02 o                         
   0  12   3        387.73        219.87       243.47 o                         
   0   0   4       1606.03       1558.68       126.77 o                         
   1   0   4      28744.00      34847.57      2102.59 o                         
   2   0   4      18191.86      17322.36      1054.23 o                         
   3   0   4      13417.73      12577.03       770.80 o                         
   4   0   4       3754.03       3836.47       255.77 o                         
   5   0   4      38711.54      37666.66      2278.58 o                         
   6   0   4       8435.91       9210.19       579.75 o                         
   7   0   4        259.77        482.30       112.50 o                         
   8   0   4       9079.44       9341.88       595.82 o                         
   9   0   4      39184.78      40580.08      2466.45 o                         
  10   0   4      10729.14      10804.71       693.12 o                         
  11   0   4       5665.71       5926.61       407.15 o                         
  12   0   4       1596.95       1493.24       188.52 o                         
  13   0   4       1038.77       1340.34       179.18 o                         
  14   0   4         55.18        164.70       149.14 o                         
  15   0   4        422.37        544.92       158.40 o                         
   1   1   4      48299.92      53067.70      3215.75 o                         
   2   1   4      47024.53      47822.12      2884.68 o                         
   3   1   4      13356.95      13546.70       829.15 o                         
   4   1   4      10095.70       9372.00       581.12 o                         
   5   1   4      31962.76      30990.54      1877.44 o                         
   6   1   4       5957.42       5745.84       374.00 o                         
   7   1   4       4928.47       5223.65       345.98 o                         
   8   1   4       5558.36       5803.54       388.11 o                         
   9   1   4        704.99        592.20       136.25 o                         
  10   1   4        536.68        478.46       141.46 o                         
  11   1   4        907.32        882.65       151.60 o                         
  12   1   4       1888.66       2044.31       207.05 o                         
  13   1   4      22500.44      23098.46      1427.21 o                         
  14   1   4        140.65         20.63       170.56 o                         
  15   1   4        287.29        184.46       158.11 o                         
   0   2   4      15158.00      14400.82       878.96 o                         
   1   2   4        220.36        242.60        66.60 o                         
   2   2   4       2436.26       2584.31       180.48 o                         
   3   2   4       1248.70       1358.36       116.63 o                         
   4   2   4        100.29         76.74        78.12 o                         
   5   2   4      52031.57      50810.25      3066.40 o                         
   6   2   4       2389.40       2423.45       187.43 o                         
   7   2   4      11176.15      10794.57       676.83 o                         
   8   2   4        546.51        637.88       126.40 o                         
   9   2   4      11866.44      11625.82       734.82 o                         
  10   2   4       1601.13       1649.39       181.28 o                         
  11   2   4      10393.82      10024.72       646.93 o                         
  12   2   4       1061.26        992.62       164.27 o                         
  13   2   4         73.23        114.46       151.16 o                         
  14   2   4        853.05        681.39       170.93 o                         
   1   3   4      21349.20      21294.57      1293.28 o                         
   2   3   4        908.91       1183.96       105.63 o                         
   3   3   4      74047.07      71509.02      4306.10 o                         
   4   3   4       3963.11       3646.21       248.39 o                         
   5   3   4        910.10        963.08       116.34 o                         
   6   3   4        870.67        968.51       123.65 o                         
   7   3   4       1218.95       1168.40       142.04 o                         
   8   3   4       4449.32       4192.01       299.72 o                         
   9   3   4         22.99         65.88       124.23 o                         
  10   3   4         65.68        -29.54       134.44 o                         
  11   3   4      13466.74      13461.42       849.06 o                         
  12   3   4        972.64       1153.41       174.33 o                         
  13   3   4       3158.80       3171.80       267.36 o                         
  14   3   4        107.38        155.58       157.24 o                         
   0   4   4      32229.94      29974.97      1816.19 o                         
   1   4   4      13925.59      12795.16       786.80 o                         
   2   4   4        109.14        131.62        77.54 o                         
   3   4   4       1638.29       1518.43       135.74 o                         
   4   4   4        895.94       1211.76       122.57 o                         
   5   4   4      18733.09      19000.63      1161.88 o                         
   6   4   4      15025.11      15091.41       931.81 o                         
   7   4   4      20916.26      20200.09      1240.86 o                         
   8   4   4      15988.34      15321.55       955.99 o                         
   9   4   4        495.66        703.33       134.87 o                         
  10   4   4        116.91        -36.56       139.87 o                         
  11   4   4      14255.81      14180.81       893.44 o                         
  12   4   4        171.65        412.66       156.23 o                         
  13   4   4        333.99        259.90       159.56 o                         
  14   4   4       2155.45       1875.92       212.92 o                         
   1   5   4       8821.40       8381.04       528.49 o                         
   2   5   4        941.41       1080.15       116.85 o                         
   3   5   4      79933.63      78479.35      4727.66 o                         
   4   5   4      12118.37      12117.10       752.84 o                         
   5   5   4        252.50        223.49       108.01 o                         
   6   5   4        104.75        159.34       114.31 o                         
   7   5   4        114.17        377.98       123.00 o                         
   8   5   4       2338.89       1982.92       194.17 o                         
   9   5   4       1369.82       1460.51       174.47 o                         
  10   5   4         83.02       -146.60       146.60 o                         
  11   5   4      16633.21      16497.41      1032.65 o                         
  12   5   4        597.91        574.89       169.91 o                         
  13   5   4        448.52        508.15       167.09 o                         
   0   6   4        293.61        346.63       101.50 o                         
   1   6   4         62.09        249.69        97.52 o                         
   2   6   4       3800.67       3935.51       274.60 o                         
   3   6   4      13250.41      13565.38       841.82 o                         
   4   6   4          3.75        -45.03       112.21 o                         
   5   6   4      17247.17      17446.73      1077.47 o                         
   6   6   4        914.94        977.56       145.66 o                         
   7   6   4      11275.06      11257.33       714.84 o                         
   8   6   4       2437.44       2460.73       220.37 o                         
   9   6   4       4287.18       4635.86       338.09 o                         
  10   6   4        756.71        792.81       168.32 o                         
  11   6   4       3571.55       3417.66       288.50 o                         
  12   6   4        130.51         51.26       167.38 o                         
  13   6   4       1034.00       1132.20       188.66 o                         
   1   7   4      12057.17      11365.20       716.14 o                         
   2   7   4       3425.20       3480.21       259.39 o                         
   3   7   4       7955.64       7721.08       503.44 o                         
   4   7   4        757.16        716.07       139.94 o                         
   5   7   4       3074.88       2982.49       239.34 o                         
   6   7   4       2439.04       2469.64       220.73 o                         
   7   7   4       1029.22       1105.63       185.33 o                         
   8   7   4       2428.55       2485.49       232.03 o                         
   9   7   4         89.75         61.46       159.63 o                         
  10   7   4       1197.69       1353.80       195.76 o                         
  11   7   4       2497.98       2110.12       237.46 o                         
  12   7   4        670.35        569.61       185.41 o                         
   0   8   4        123.82        324.98       155.58 o                         
   1   8   4      10319.38      10441.06       666.33 o                         
   2   8   4       5665.81       6375.03       426.99 o                         
   3   8   4      10816.30      11067.43       705.57 o                         
   4   8   4         39.53        -23.46       143.92 o                         
   5   8   4      17716.85      17792.13      1106.64 o                         
   6   8   4        670.18        302.04       168.39 o                         
   7   8   4        117.43        451.82       159.92 o                         
   8   8   4       1018.58       1025.20       196.12 o                         
   9   8   4      10274.90      10262.03       674.08 o                         
  10   8   4       3422.56       4085.15       324.48 o                         
  11   8   4        791.18       1093.76       195.40 o                         
   1   9   4       7639.77       7570.50       506.99 o                         
   2   9   4       5956.94       5664.10       401.36 o                         
   3   9   4       1831.08       1542.97       201.98 o                         
   4   9   4       1105.89       1134.44       188.30 o                         
   5   9   4       7234.47       7147.85       489.54 o                         
   6   9   4       3035.42       2675.02       261.86 o                         
   7   9   4       1528.83       1789.55       224.21 o                         
   8   9   4       4780.12       4390.88       350.03 o                         
   9   9   4        480.99        737.50       192.14 o                         
   0  10   4       3830.91       3548.41       295.45 o                         
   1  10   4       1258.84       1297.33       203.65 o                         
   2  10   4        637.58        967.57       183.96 o                         
   3  10   4       4477.71       4695.45       356.40 o                         
   4  10   4        256.42        294.07       182.65 o                         
   5  10   4       8548.29       8835.69       592.41 o                         
   6  10   4        160.31        112.00       193.30 o                         
   7  10   4        872.58       1080.87       215.16 o                         
   1  11   4       1214.54       1103.02       217.98 o                         
   2  11   4        490.62        410.56       202.27 o                         
   3  11   4       5199.91       5770.89       430.32 o                         
   4  11   4        460.52        511.62       215.38 o                         
   5  11   4          1.07        -87.31       209.08 o                         
   1   1   5        641.18        775.00        96.72 o                         
   2   1   5       4333.42       4573.82       303.56 o                         
   3   1   5        947.32        960.62       111.49 o                         
   4   1   5      12242.71      11798.92       730.55 o                         
   5   1   5         56.71        216.10        94.98 o                         
   6   1   5       1325.89       1238.33       137.33 o                         
   7   1   5        198.20        317.89       113.30 o                         
   8   1   5        135.33        442.56       117.21 o                         
   9   1   5        210.46        166.44       135.45 o                         
  10   1   5        404.35        347.14       140.23 o                         
  11   1   5        137.04        191.49       142.62 o                         
  12   1   5        873.31        894.31       161.15 o                         
  13   1   5        688.50        854.13       167.67 o                         
  14   1   5       1526.96       1386.23       194.09 o                         
   0   2   5      18867.31      18324.10      1117.65 o                         
   1   2   5        169.46        303.63        78.69 o                         
   2   2   5      17881.18      18114.08      1107.51 o                         
   3   2   5        506.37        401.07        92.74 o                         
   4   2   5       2979.77       3024.48       216.25 o                         
   5   2   5        395.91        683.05       103.82 o                         
   6   2   5      19206.21      18347.99      1128.43 o                         
   7   2   5       2078.15       1830.45       174.98 o                         
   8   2   5      14083.97      13901.29       867.16 o                         
   9   2   5        769.35        869.26       145.95 o                         
  10   2   5       6413.28       5795.79       403.10 o                         
  11   2   5        453.33        608.20       149.21 o                         
  12   2   5       1064.77        846.31       167.02 o                         
  13   2   5        307.76        330.63       159.34 o                         
  14   2   5        982.31       1220.67       178.96 o                         
   1   3   5        867.95        793.75       101.28 o                         
   2   3   5      14564.41      15246.19       935.06 o                         
   3   3   5       4036.24       4159.07       280.03 o                         
   4   3   5       7783.10       7890.92       501.56 o                         
   5   3   5         26.23         28.60        97.37 o                         
   6   3   5       7123.46       6767.92       442.56 o                         
   7   3   5       1218.22        884.17       143.71 o                         
   8   3   5        780.67        914.36       142.62 o                         
   9   3   5         97.09        382.32       132.92 o                         
  10   3   5        572.82        641.35       149.57 o                         
  11   3   5        538.05        791.79       150.80 o                         
  12   3   5       2221.99       1927.39       208.36 o                         
  13   3   5        103.22        321.73       150.51 o                         
  14   3   5         17.16        115.33       155.87 o                         
   0   4   5         74.38         13.25        87.24 o                         
   1   4   5        427.17        468.98        93.17 o                         
   2   4   5       2859.56       3168.55       225.73 o                         
   3   4   5        735.58        957.29       117.21 o                         
   4   4   5        790.33        876.57       126.26 o                         
   5   4   5        474.63        611.02       116.05 o                         
   6   4   5        174.81        387.61       109.97 o                         
   7   4   5         59.91         30.84       123.87 o                         
   8   4   5       1810.98       1808.74       188.45 o                         
   9   4   5         13.49        208.86       132.19 o                         
  10   4   5        557.63        475.06       151.09 o                         
  11   4   5        169.81        246.22       151.09 o                         
  12   4   5          4.88        110.84       149.86 o                         
  13   4   5        102.95        107.36       156.74 o                         
   1   5   5        950.86        864.19       119.38 o                         
   2   5   5       1122.93        930.50       122.93 o                         
   3   5   5       1627.53       1578.88       153.55 o                         
   4   5   5      11240.23      11306.92       709.91 o                         
   5   5   5        526.02        414.54       121.41 o                         
   6   5   5       1734.96       1527.77       167.02 o                         
   7   5   5        110.07        349.74       127.85 o                         
   8   5   5        221.12        632.81       136.83 o                         
   9   5   5          3.13        -12.45       143.63 o                         
  10   5   5       2060.89       1719.33       211.69 o                         
  11   5   5        251.08        475.79       160.28 o                         
  12   5   5        922.89        973.51       179.40 o                         
  13   5   5         92.65         -7.38       160.36 o                         
   0   6   5       9335.75       8702.05       555.57 o                         
   1   6   5        334.98        258.38       115.54 o                         
   2   6   5       4313.78       4279.68       301.46 o                         
   3   6   5        517.51        657.50       124.88 o                         
   4   6   5          5.12        250.13       119.74 o                         
   5   6   5        249.96        259.90       132.85 o                         
   6   6   5       3912.85       3811.64       285.75 o                         
   7   6   5       1239.09       1360.32       176.43 o                         
   8   6   5      11826.20      10927.13       702.46 o                         
   9   6   5        758.31        521.54       170.49 o                         
  10   6   5       3454.07       3559.19       288.42 o                         
  11   6   5       1257.03       1189.54       191.63 o                         
  12   6   5         24.31       -119.24       166.80 o                         
   1   7   5        178.78        327.88       126.69 o                         
   2   7   5       3565.56       3350.69       256.21 o                         
   3   7   5       3466.41       3560.50       271.99 o                         
   4   7   5       7592.94       7440.11       492.07 o                         
   5   7   5        302.47        543.33       141.61 o                         
   6   7   5        419.33        212.84       152.76 o                         
   7   7   5        209.36        140.88       155.29 o                         
   8   7   5       1670.22       1628.76       205.46 o                         
   9   7   5          3.17        -91.58       166.80 o                         
  10   7   5       3108.81       3323.33       285.02 o                         
  11   7   5          6.21        212.55       165.35 o                         
   0   8   5       2831.52       2700.07       240.21 o                         
   1   8   5        410.26        508.07       153.99 o                         
   2   8   5         49.79         87.89       145.88 o                         
   3   8   5         91.95        306.31       152.25 o                         
   4   8   5        266.23        130.24       157.61 o                         
   5   8   5        292.56        399.26       159.85 o                         
   6   8   5       1699.74       1999.21       213.93 o                         
   7   8   5        239.56        265.84       171.07 o                         
   8   8   5        493.58        728.59       182.94 o                         
   9   8   5        132.06        264.68       182.87 o                         
  10   8   5        160.86        312.60       179.83 o                         
   1   9   5         54.77       -124.45       164.27 o                         
   2   9   5        268.96        258.81       173.10 o                         
   3   9   5        451.46        379.28       170.64 o                         
   4   9   5        295.96        695.07       174.47 o                         
   5   9   5        833.30        888.51       190.40 o                         
   6   9   5       4241.33       3754.88       317.17 o                         
   7   9   5         82.86        -45.97       183.74 o                         
   8   9   5          5.90         15.78       182.44 o                         
   9   9   5         49.68        220.01       188.01 o                         
   0  10   5       3375.18       3317.10       294.58 o                         
   1  10   5       1688.56       1787.16       225.44 o                         
   2  10   5        651.09        941.80       195.61 o                         
   3  10   5        231.97        220.59       186.85 o                         
   4  10   5        823.05        660.68       198.00 o                         
   5  10   5         44.43       -119.53       192.43 o                         
   6  10   5        825.45        581.12       210.16 o                         
   7  10   5        352.77        269.02       200.83 o                         
   1  11   5        249.07        125.10       199.67 o                         
   2  11   5       3567.22       3669.09       323.17 o                         
   3  11   5         51.27        222.62       199.60 o                         
   0   0   6      18913.00      18452.02      1126.41 o                         
   1   0   6        999.41        778.04       106.42 o                         
   2   0   6      39218.37      46764.20      2829.30 o                         
   3   0   6       8133.05       7565.43       487.22 o                         
   4   0   6        252.96        177.30       107.00 o                         
   5   0   6       7567.66       7266.94       470.86 o                         
   6   0   6       2340.66       2618.27       212.41 o                         
   7   0   6       2003.26       1788.83       186.27 o                         
   8   0   6        233.81        192.14       153.99 o                         
   9   0   6      26336.05      27121.78      1664.81 o                         
  10   0   6       7334.02       7574.26       507.06 o                         
  11   0   6         97.77        113.08       149.28 o                         
  12   0   6       1137.20       1129.81       182.00 o                         
  13   0   6         61.54        337.87       155.51 o                         
  14   0   6       3058.35       3282.42       282.85 o                         
   1   1   6      15054.83      16333.65      1002.75 o                         
   2   1   6      11072.61      11708.14       728.74 o                         
   3   1   6       3267.53       3512.64       248.32 o                         
   4   1   6       4992.67       4932.32       334.03 o                         
   5   1   6      22535.31      22047.41      1350.98 o                         
   6   1   6      14110.11      13376.50       833.85 o                         
   7   1   6        701.67        815.18       134.87 o                         
   8   1   6      47575.20      46831.46      2841.90 o                         
   9   1   6        762.27        867.45       154.71 o                         
  10   1   6       1585.37       1776.59       192.21 o                         
  11   1   6        327.06        125.75       152.10 o                         
  12   1   6       2802.32       2863.76       252.59 o                         
  13   1   6       5722.64       5881.51       416.06 o                         
  14   1   6        604.57        798.02       173.46 o                         
   0   2   6      38841.16      39358.62      2381.82 o                         
   1   2   6        535.44        552.60       104.76 o                         
   2   2   6      12998.91      13681.35       845.73 o                         
   3   2   6          8.11        119.38        96.58 o                         
   4   2   6       1655.92       1581.20       152.90 o                         
   5   2   6         50.04        121.62       103.89 o                         
   6   2   6      10983.25      10446.93       660.47 o                         
   7   2   6        169.40        222.62       124.81 o                         
   8   2   6       1959.94       1651.35       183.89 o                         
   9   2   6        835.62        975.17       154.85 o                         
  10   2   6       6800.16       6438.08       441.40 o                         
  11   2   6         24.94        146.17       147.76 o                         
  12   2   6        741.46       1106.64       169.26 o                         
  13   2   6         41.48        226.67       154.71 o                         
   1   3   6        234.53        333.38        96.87 o                         
   2   3   6      12180.12      12290.70       764.43 o                         
   3   3   6       6044.06       6352.37       414.25 o                         
   4   3   6      12826.62      14270.15       883.74 o                         
   5   3   6        989.15       1193.37       139.07 o                         
   6   3   6       8513.33       8232.85       530.59 o                         
   7   3   6       1297.05       1517.63       172.23 o                         
   8   3   6      23271.77      22746.46      1400.86 o                         
   9   3   6          5.85        147.18       139.72 o                         
  10   3   6       2148.40       2510.76       223.20 o                         
  11   3   6       4015.87       3695.66       296.53 o                         
  12   3   6       1009.86       1031.57       177.08 o                         
  13   3   6        657.95        625.07       166.08 o                         
   0   4   6      40739.32      37506.16      2276.70 o                         
   1   4   6      17117.33      16248.44      1001.60 o                         
   2   4   6       3333.09       3430.69       248.17 o                         
   3   4   6       1063.07        994.14       131.76 o                         
   4   4   6       1235.13       1246.80       145.15 o                         
   5   4   6        478.83        590.46       130.53 o                         
   6   4   6       7277.35       7714.64       502.86 o                         
   7   4   6      13123.21      13518.61       848.19 o                         
   8   4   6       2992.81       2884.39       240.14 o                         
   9   4   6       2200.31       2015.35       208.64 o                         
  10   4   6       4685.28       4808.17       347.43 o                         
  11   4   6       1845.51       1908.14       210.02 o                         
  12   4   6        744.42        627.16       170.27 o                         
  13   4   6        843.81        910.23       181.64 o                         
   1   5   6         23.98        108.52       110.55 o                         
   2   5   6       8211.38       8300.83       534.28 o                         
   3   5   6      18994.95      19766.51      1215.09 o                         
   4   5   6       1938.70       1868.97       179.76 o                         
   5   5   6       3377.70       3524.44       266.63 o                         
   6   5   6      12719.96      13173.93       827.48 o                         
   7   5   6        358.59        792.95       148.41 o                         
   8   5   6      10794.45      11000.54       705.06 o                         
   9   5   6        117.25        432.49       150.29 o                         
  10   5   6       1458.50       1582.79       199.81 o                         
  11   5   6       1606.97       1736.05       209.44 o                         
  12   5   6        321.44        396.58       166.80 o                         
   0   6   6      31029.77      29228.57      1784.99 o                         
   1   6   6        712.39        458.41       128.50 o                         
   2   6   6       6379.25       6152.05       414.54 o                         
   3   6   6         18.42        195.69       125.97 o                         
   4   6   6        716.16        903.07       149.14 o                         
   5   6   6         33.21        174.98       136.18 o                         
   6   6   6       4414.64       4360.54       323.46 o                         
   7   6   6       1999.35       1874.04       203.50 o                         
   8   6   6       1852.87       1916.53       206.91 o                         
   9   6   6          6.71        110.26       163.25 o                         
  10   6   6       3348.23       3353.08       284.52 o                         
  11   6   6        142.16        170.42       162.89 o                         
   1   7   6       3323.56       2991.54       253.10 o                         
   2   7   6      14177.49      14932.93       932.89 o                         
   3   7   6        601.07        505.47       148.05 o                         
   4   7   6        255.68        261.64       148.70 o                         
   5   7   6       2093.46       2295.74       223.41 o                         
   6   7   6      10211.60      10256.82       664.88 o                         
   7   7   6       1705.49       1820.90       212.70 o                         
   8   7   6      10844.56      11217.58       726.71 o                         
   9   7   6          9.39        489.03       165.71 o                         
  10   7   6        480.98         90.49       178.46 o                         
   0   8   6      10666.76      10779.44       695.00 o                         
   1   8   6       6799.32       7252.25       488.60 o                         
   2   8   6       6946.72       7710.80       515.02 o                         
   3   8   6       5037.92       5476.31       388.55 o                         
   4   8   6       1652.78       1824.08       210.67 o                         
   5   8   6       1683.16       1727.29       215.59 o                         
   6   8   6       2463.13       2682.26       259.47 o                         
   7   8   6        213.92        328.10       180.77 o                         
   8   8   6        239.32        294.07       182.65 o                         
   9   8   6       6192.67       6322.90       452.69 o                         
   1   9   6       4798.76       4680.46       352.78 o                         
   2   9   6       6057.51       6338.97       447.04 o                         
   3   9   6       1544.20       1460.08       209.95 o                         
   4   9   6        526.23        458.99       186.06 o                         
   5   9   6       5644.47       5412.96       400.57 o                         
   6   9   6       4004.48       4428.31       349.96 o                         
   7   9   6         95.03         86.95       188.88 o                         
   8   9   6       6380.07       6100.43       447.62 o                         
   0  10   6      12724.88      12056.65       785.42 o                         
   1  10   6          7.64         15.42       185.41 o                         
   2  10   6       2552.53       2727.15       270.54 o                         
   3  10   6        385.32        340.19       199.60 o                         
   4  10   6        321.61        507.78       198.36 o                         
   5  10   6        127.50        411.64       194.82 o                         
   1   1   7          1.95       -106.28       106.28 o                         
   2   1   7      12469.86      14394.89       894.31 o                         
   3   1   7        459.85        695.65       123.80 o                         
   4   1   7       8906.83       8606.55       555.13 o                         
   5   1   7        196.29        432.78       120.03 o                         
   6   1   7       1909.15       1964.03       184.97 o                         
   7   1   7        130.10        393.76       130.10 o                         
   8   1   7       1142.46       1089.85       163.83 o                         
   9   1   7       1213.47       1271.05       175.92 o                         
  10   1   7       1635.31       1481.80       188.45 o                         
  11   1   7        189.65         27.51       155.58 o                         
  12   1   7        917.35       1255.63       178.38 o                         
  13   1   7         10.41        -94.98       157.90 o                         
   0   2   7      20157.76      20081.14      1231.52 o                         
   1   2   7        806.61       1043.37       131.33 o                         
   2   2   7       7320.45       8537.63       545.21 o                         
   3   2   7         64.58         98.60       112.94 o                         
   4   2   7       1017.87       1198.66       145.08 o                         
   5   2   7        174.46        233.48       124.67 o                         
   6   2   7       4415.66       4148.42       303.99 o                         
   7   2   7        802.14        485.12       148.41 o                         
   8   2   7       6735.25       7024.64       467.60 o                         
   9   2   7        804.96       1174.98       171.43 o                         
  10   2   7       3114.20       3096.73       261.06 o                         
  11   2   7          6.96        290.60       148.48 o                         
  12   2   7         65.15        192.50       149.42 o                         
  13   2   7        298.01        499.17       164.85 o                         
   1   3   7          0.37        -46.98       107.29 o                         
   2   3   7       8683.41       8855.81       567.94 o                         
   3   3   7        868.77        621.95       132.41 o                         
   4   3   7       6625.52       6709.57       444.58 o                         
   5   3   7       1013.07       1206.26       153.41 o                         
   6   3   7       2841.26       2663.08       229.93 o                         
   7   3   7        406.90        638.60       141.32 o                         
   8   3   7        683.12       1027.88       157.82 o                         
   9   3   7          5.10        -25.99       152.76 o                         
  10   3   7       1776.55       1807.58       211.54 o                         
  11   3   7        332.16        301.24       163.25 o                         
  12   3   7       1258.57       1617.39       195.18 o                         
   0   4   7       1499.91       1415.05       160.94 o                         
   1   4   7        541.05        427.28       123.72 o                         
   2   4   7        152.65         93.39       119.67 o                         
   3   4   7          6.50        160.28       119.67 o                         
   4   4   7         30.80        280.75       124.96 o                         
   5   4   7         81.23        -70.15       132.99 o                         
   6   4   7        480.84        617.03       144.50 o                         
   7   4   7         24.69        114.82       144.86 o                         
   8   4   7         56.87         70.01       151.96 o                         
   9   4   7        815.92       1038.45       176.65 o                         
  10   4   7         99.91        235.36       155.07 o                         
  11   4   7         27.01        214.65       159.92 o                         
  12   4   7        110.38        184.25       166.08 o                         
   1   5   7         85.25        301.53       123.72 o                         
   2   5   7       1123.95       1197.93       154.42 o                         
   3   5   7        386.05        810.33       139.72 o                         
   4   5   7       2818.95       2781.52       235.07 o                         
   5   5   7        655.61        646.49       154.28 o                         
   6   5   7        988.78       1070.73       171.22 o                         
   7   5   7          0.11        366.47       144.00 o                         
   8   5   7          5.30        224.93       155.00 o                         
   9   5   7         45.44        666.04       166.51 o                         
  10   5   7        732.62        957.51       175.34 o                         
  11   5   7         32.81        103.16       163.18 o                         
   0   6   7      10195.71      10163.79       652.79 o                         
   1   6   7       1523.00       1703.33       185.41 o                         
   2   6   7       2434.90       2477.09       225.15 o                         
   3   6   7       1015.61        962.79       161.80 o                         
   4   6   7        974.55       1062.19       165.79 o                         
   5   6   7        215.81        460.65       152.47 o                         
   6   6   7       2622.81       3024.19       263.01 o                         
   7   6   7        161.23        240.50       166.37 o                         
   8   6   7       4812.69       4691.90       352.35 o                         
   9   6   7         14.81          7.24       167.89 o                         
  10   6   7       2088.00       2111.64       230.15 o                         
   1   7   7       2003.11       2040.48       213.28 o                         
   2   7   7       3320.22       3023.32       261.49 o                         
   3   7   7         23.93        381.02       150.51 o                         
   4   7   7       7091.98       7532.06       502.28 o                         
   5   7   7        418.59        584.31       164.99 o                         
   6   7   7        377.70        756.17       177.30 o                         
   7   7   7        236.66        348.73       176.86 o                         
   8   7   7         75.41        183.89       173.32 o                         
   9   7   7        208.18        227.47       177.15 o                         
   0   8   7        491.61        271.27       169.77 o                         
   1   8   7        455.72        525.45       171.80 o                         
   2   8   7          0.49        107.72       166.08 o                         
   3   8   7        673.89        898.07       178.82 o                         
   4   8   7        888.57        708.47       187.36 o                         
   5   8   7         72.92        360.10       170.42 o                         
   6   8   7        448.34        436.98       181.71 o                         
   7   8   7        102.86         68.56       192.72 o                         
   8   8   7         17.31        226.96       184.75 o                         
   1   9   7         52.99        183.31       172.74 o                         
   2   9   7         21.01         81.52       184.10 o                         
   3   9   7        959.74        834.65       199.16 o                         
   4   9   7        826.55        743.14       204.01 o                         
   5   9   7        253.60        117.35       194.82 o                         
   6   9   7        734.05        760.52       201.98 o                         
   0  10   7       4041.54       4097.53       343.37 o                         
   1  10   7         28.29        267.00       191.34 o                         
   2  10   7       1818.43       1999.50       245.28 o                         
   3  10   7         18.74        -24.76       200.46 o                         
   0   0   8      11699.42      12504.20       784.19 o                         
   1   0   8       3396.06       2907.99       227.76 o                         
   2   0   8       1024.01        867.01       140.52 o                         
   3   0   8        975.79       1176.07       167.02 o                         
   4   0   8       5936.62       5234.43       376.17 o                         
   5   0   8       7261.28       6545.30       441.11 o                         
   6   0   8       2367.70       2152.76       208.07 o                         
   7   0   8       8868.82       8582.88       568.16 o                         
   8   0   8       2665.46       2419.90       231.09 o                         
   9   0   8       4829.94       4535.52       341.27 o                         
  10   0   8        446.04        515.75       164.85 o                         
  11   0   8       8460.25       7879.56       533.12 o                         
  12   0   8       3028.33       3140.17       296.75 o                         
   1   1   8       1476.47       1425.04       160.50 o                         
   2   1   8        604.83        998.70       144.36 o                         
   3   1   8      25468.90      26874.19      1651.78 o                         
   4   1   8      10050.06       8419.41       569.25 o                         
   5   1   8       1249.25       1074.64       160.21 o                         
   6   1   8       4342.20       4268.24       313.98 o                         
   7   1   8        145.99        320.42       140.81 o                         
   8   1   8       9362.58       9320.59       608.78 o                         
   9   1   8        300.00        210.96       157.39 o                         
  10   1   8        611.67        842.76       173.03 o                         
  11   1   8       5275.48       4989.95       372.04 o                         
  12   1   8       1399.23       1150.73       191.78 o                         
   0   2   8      11579.90      12450.70       779.05 o                         
   1   2   8        102.65         48.22       125.32 o                         
   2   2   8       9380.64       9750.99       627.02 o                         
   3   2   8       3182.11       3356.56       266.92 o                         
   4   2   8       3987.04       3802.73       300.15 o                         
   5   2   8       4052.74       4386.75       323.61 o                         
   6   2   8       2262.43       2236.89       213.78 o                         
   7   2   8        651.57        791.21       158.62 o                         
   8   2   8        867.73        911.90       166.51 o                         
   9   2   8         30.46        -68.12       149.28 o                         
  10   2   8        553.51        323.83       166.08 o                         
  11   2   8       1352.85       1267.65       197.86 o                         
  12   2   8        433.64        648.01       164.48 o                         
   1   3   8       5334.40       4998.57       354.59 o                         
   2   3   8       4032.78       4452.92       318.61 o                         
   3   3   8       3755.25       3732.87       287.99 o                         
   4   3   8       1749.07       1698.33       187.72 o                         
   5   3   8       4099.38       4702.11       338.88 o                         
   6   3   8       9187.83       9636.75       625.07 o                         
   7   3   8       2599.61       2653.31       240.50 o                         
   8   3   8       8247.88       8352.52       554.12 o                         
   9   3   8         51.65        151.60       160.36 o                         
  10   3   8       3834.27       3886.64       307.75 o                         
  11   3   8        536.62        769.13       168.75 o                         
   0   4   8      11329.15      10558.35       680.16 o                         
   1   4   8      12747.86      11323.50       725.33 o                         
   2   4   8      11911.03      12357.02       782.60 o                         
   3   4   8       5278.56       5253.11       373.13 o                         
   4   4   8        827.43       1101.28       172.52 o                         
   5   4   8      16688.91      18875.39      1172.38 o                         
   6   4   8        961.18       1014.12       169.91 o                         
   7   4   8        852.32       1058.57       177.37 o                         
   8   4   8         93.27         95.13       170.78 o                         
   9   4   8      11314.92      10956.81       710.28 o                         
  10   4   8       2424.49       2251.22       235.07 o                         
  11   4   8        843.46        731.56       183.52 o                         
   1   5   8       5776.06       5906.55       412.51 o                         
   2   5   8       5016.45       5249.27       374.07 o                         
   3   5   8       3076.26       3053.22       259.61 o                         
   4   5   8       1088.21       1048.07       172.74 o                         
   5   5   8       3120.52       3245.00       274.60 o                         
   6   5   8       6199.96       6805.13       466.59 o                         
   7   5   8        468.25        549.92       166.15 o                         
   8   5   8       4949.90       5626.74       402.30 o                         
   9   5   8        114.49        450.16       166.00 o                         
  10   5   8       1116.43       1180.12       195.32 o                         
   0   6   8       5768.40       5719.70       406.07 o                         
   1   6   8       1999.51       2195.11       217.62 o                         
   2   6   8       6231.01       6688.57       457.76 o                         
   3   6   8        422.28        100.63       166.66 o                         
   4   6   8       1110.39       1118.66       184.39 o                         
   5   6   8       5804.76       6264.26       437.63 o                         
   6   6   8       1200.11       1192.43       196.48 o                         
   7   6   8         81.89        405.78       171.00 o                         
   8   6   8        104.32        220.16       171.43 o                         
   9   6   8       2974.83       2965.04       272.28 o                         
   1   7   8         58.15        270.25       162.96 o                         
   2   7   8       3118.62       3047.57       275.83 o                         
   3   7   8      12194.83      13345.87       850.58 o                         
   4   7   8       1178.65        867.74       200.75 o                         
   5   7   8       1499.19       1751.83       212.84 o                         
   6   7   8       2367.22       2150.52       242.60 o                         
   7   7   8         29.59         67.62       183.02 o                         
   8   7   8       4293.45       4639.05       362.85 o                         
   0   8   8       4492.56       4315.95       361.69 o                         
   1   8   8         85.35         57.34       176.14 o                         
   2   8   8       3786.48       4276.20       335.77 o                         
   3   8   8         39.36        -95.42       180.92 o                         
   4   8   8        857.35       1023.97       199.45 o                         
   5   8   8       2234.34       2319.27       253.31 o                         
   6   8   8        797.45        686.09       200.90 o                         
   7   8   8       3672.50       3840.60       328.53 o                         
   1   9   8          6.65         -7.75       185.26 o                         
   2   9   8          2.20       -172.88       187.36 o                         
   3   9   8       9000.00       8799.34       602.69 o                         
   4   9   8       1833.54       1831.03       240.50 o                         
   1   1   9         84.24        194.60       134.37 o                         
   2   1   9       1308.30       1495.77       185.19 o                         
   3   1   9       2099.91       2070.52       216.83 o                         
   4   1   9       2311.02       2146.97       228.63 o                         
   5   1   9        575.36        651.27       160.65 o                         
   6   1   9       1498.34       1235.29       180.70 o                         
   7   1   9        388.82        429.16       161.01 o                         
   8   1   9        282.18        619.20       153.62 o                         
   9   1   9         37.78        224.50       159.92 o                         
  10   1   9        695.62       1047.78       178.46 o                         
  11   1   9        295.35        617.75       171.36 o                         
   0   2   9       3195.61       3068.21       249.55 o                         
   1   2   9        140.88        340.98       134.66 o                         
   2   2   9       3604.54       3528.86       284.44 o                         
   3   2   9         11.17        -94.04       148.92 o                         
   4   2   9         73.91        304.50       150.00 o                         
   5   2   9        159.47        341.56       150.08 o                         
   6   2   9       3746.12       3824.96       302.83 o                         
   7   2   9       4442.42       4646.80       348.66 o                         
   8   2   9       1566.19       1731.78       199.16 o                         
   9   2   9        341.95        442.05       167.38 o                         
  10   2   9        143.22        133.86       165.13 o                         
  11   2   9        384.67        442.77       173.97 o                         
   1   3   9        422.55        481.43       152.39 o                         
   2   3   9        596.25        560.71       156.66 o                         
   3   3   9       5066.50       5466.39       390.94 o                         
   4   3   9       3157.94       3694.50       294.65 o                         
   5   3   9       1599.79       1599.44       208.36 o                         
   6   3   9       1126.02       1218.64       189.10 o                         
   7   3   9         16.56       -103.45       159.63 o                         
   8   3   9       1360.73       1287.63       192.57 o                         
   9   3   9        154.15        314.63       170.56 o                         
  10   3   9       1660.41       1727.22       207.92 o                         
   0   4   9        519.69        480.64       150.73 o                         
   1   4   9        343.29        376.60       158.04 o                         
   2   4   9          0.50         48.65       149.35 o                         
   3   4   9        294.24        192.86       155.94 o                         
   4   4   9          2.84         19.18       158.62 o                         
   5   4   9         87.80         33.01       167.02 o                         
   6   4   9        144.17        218.56       169.70 o                         
   7   4   9       1369.35       1339.39       197.35 o                         
   8   4   9         78.23        508.15       167.02 o                         
   9   4   9        250.71        305.58       169.62 o                         
  10   4   9         27.34         38.15       170.49 o                         
   1   5   9        536.08        688.41       169.77 o                         
   2   5   9        367.23        748.93       167.52 o                         
   3   5   9        252.90        254.62       164.41 o                         
   4   5   9       1713.36       1766.89       212.05 o                         
   5   5   9        194.08        460.87       169.77 o                         
   6   5   9        518.06        559.18       176.28 o                         
   7   5   9          8.00        101.86       168.61 o                         
   8   5   9        270.93        238.98       178.38 o                         
   9   5   9        210.34        107.15       177.37 o                         
   0   6   9       6071.83       6141.70       446.90 o                         
   1   6   9       1937.68       1702.02       219.14 o                         
   2   6   9       1993.31       1944.99       223.56 o                         
   3   6   9        551.61        511.48       179.40 o                         
   4   6   9        390.66        465.58       182.15 o                         
   5   6   9        318.53        368.13       176.14 o                         
   6   6   9        576.13       1086.59       189.31 o                         
   7   6   9        305.03        348.15       185.91 o                         
   8   6   9        893.82        874.61       201.91 o                         
   1   7   9        295.64        381.24       179.11 o                         
   2   7   9       2505.93       2604.66       263.01 o                         
   3   7   9       1574.31       1359.95       218.06 o                         
   4   7   9       1090.03        911.68       201.48 o                         
   5   7   9        394.19        875.55       188.45 o                         
   6   7   9       1504.19       1523.42       222.04 o                         
   7   7   9         15.88        -47.49       189.89 o                         
   0   8   9         14.41        -38.37       189.68 o                         
   1   8   9        100.51        -92.45       188.01 o                         
   2   8   9        177.57        473.11       186.78 o                         
   3   8   9        410.40        384.13       194.82 o                         
   4   8   9         50.07        540.14       186.49 o                         
   5   8   9         88.49        467.68       191.85 o                         
   0   0  10       3372.50       3637.89       292.12 o                         
   1   0  10       1937.44       1934.27       211.69 o                         
   2   0  10        834.08       1015.42       183.16 o                         
   3   0  10       3181.44       3489.62       292.99 o                         
   4   0  10        507.55        601.03       179.40 o                         
   5   0  10       7214.70       5931.31       438.86 o                         
   6   0  10         16.22        116.56       157.53 o                         
   7   0  10       7743.37       7608.87       517.63 o                         
   8   0  10        353.47        420.33       171.72 o                         
   9   0  10       2303.56       1836.25       222.69 o                         
  10   0  10       2717.34       2648.53       258.74 o                         
   1   1  10       9404.85      10166.18       661.19 o                         
   2   1  10       3102.20       3781.88       307.03 o                         
   3   1  10      17653.86      19366.09      1215.67 o                         
   4   1  10       1305.30       1371.10       210.89 o                         
   5   1  10        334.46        511.69       170.35 o                         
   6   1  10        553.80        568.89       172.45 o                         
   7   1  10        179.97        332.51       168.61 o                         
   8   1  10        862.64        726.35       182.08 o                         
   9   1  10         44.92        232.17       164.63 o                         
  10   1  10        406.41        776.23       179.11 o                         
   0   2  10        230.10        383.41       155.36 o                         
   1   2  10        136.28        321.65       158.40 o                         
   2   2  10         76.64        -26.13       165.86 o                         
   3   2  10       4747.81       4489.05       356.04 o                         
   4   2  10       1739.49       1521.98       223.12 o                         
   5   2  10       8170.49       8402.98       581.12 o                         
   6   2  10        438.24        287.92       179.61 o                         
   7   2  10       3906.45       3787.10       312.17 o                         
   8   2  10         66.26        173.82       166.15 o                         
   9   2  10       4187.40       3509.39       308.70 o                         
   1   3  10       6458.99       6982.43       485.05 o                         
   2   3  10         43.15        219.14       163.47 o                         
   3   3  10       5110.01       4004.14       348.95 o                         
   4   3  10         50.74        394.34       172.81 o                         
   5   3  10       1628.24       1403.83       217.19 o                         
   6   3  10          6.45         87.24       171.94 o                         
   7   3  10        656.58        640.41       188.16 o                         
   8   3  10        739.02       1073.99       190.26 o                         
   9   3  10        175.66         93.39       184.10 o                         
   0   4  10       4652.67       4550.36       356.98 o                         
   1   4  10       2542.97       2112.07       236.16 o                         
   2   4  10       4186.59       3626.52       315.72 o                         
   3   4  10       4483.19       4081.46       341.78 o                         
   4   4  10         21.95          0.00       173.82 o                         
   5   4  10       8471.05       7988.30       563.60 o                         
   6   4  10         77.88        444.80       172.95 o                         
   7   4  10       1221.22       1790.06       214.65 o                         
   8   4  10       2418.96       2762.26       261.71 o                         
   1   5  10       3588.64       3430.18       307.90 o                         
   3   5  10       5407.40       5281.92       410.99 o                         
   4   5  10        100.49        176.14       174.55 o                         
   5   5  10       3623.86       3961.93       329.33 o                         
   6   5  10        955.85        548.76       200.97 o                         
   7   5  10        222.73        497.21       181.86 o                         
   0   6  10       3936.23       3492.73       314.85 o                         
   1   6  10        301.65        532.98       188.52 o                         
   2   6  10       3254.23       2445.31       278.94 o                         
   3   6  10       1834.72       1816.27       236.95 o                         
   4   6  10         82.19        152.76       188.81 o                         
   5   6  10       6484.33       6618.13       477.23 o                         
   6   6  10        456.11        859.48       197.79 o                         
   1   7  10       1220.58       1207.34       221.46 o                         
   2   7  10       1162.84       1175.13       216.68 o                         
   3   7  10       6357.91       6511.93       480.85 o                         
   4   7  10        469.09        591.26       200.03 o                         
   1   1  11        333.19       -102.80       182.58 o                         
   2   1  11        105.10        458.70       183.67 o                         
   3   1  11        340.95        539.49       190.76 o                         
   4   1  11         71.28        251.14       187.36 o                         
   5   1  11       1472.04       1184.11       222.76 o                         
   6   1  11        226.82        173.24       183.23 o                         
   7   1  11        501.57        713.10       189.60 o                         
   8   1  11        163.31        456.67       181.35 o                         
   0   2  11       1584.09       1682.91       208.64 o                         
   1   2  11       2249.11       2471.01       251.86 o                         
   2   2  11        528.41        679.72       184.17 o                         
   3   2  11         36.29         82.24       185.77 o                         
   4   2  11        185.85        379.50       186.93 o                         
   5   2  11        694.12        594.01       202.35 o                         
   6   2  11        826.74        439.37       204.88 o                         
   7   2  11       1914.28       1707.60       236.01 o                         
   8   2  11       1074.90        949.69       205.10 o                         
   1   3  11        189.43        281.69       181.35 o                         
   2   3  11        193.88        373.20       183.81 o                         
   3   3  11       1682.09       1040.98       224.86 o                         
   4   3  11          7.08        351.77       180.41 o                         
   5   3  11        346.76        287.19       191.56 o                         
   6   3  11         66.99        260.26       186.56 o                         
   7   3  11        630.98        753.13       196.26 o                         
   0   4  11          1.01         52.92       180.27 o                         
   1   4  11         44.45         90.78       186.35 o                         
   2   4  11        165.41        243.54       189.17 o                         
   3   4  11        529.82        537.68       198.80 o                         
   4   4  11          5.39        -38.80       184.54 o                         
   5   4  11        255.34        330.78       193.01 o                         
   6   4  11        849.04       1166.08       213.28 o                         
   1   5  11         50.92         77.83       187.72 o                         
   2   5  11       1040.06        992.62       223.20 o                         
   3   5  11       1308.40       1543.62       231.59 o                         
   4   5  11        409.04        445.38       200.32 o                         
   5   5  11        569.63        506.70       205.46 o                         
   0   6  11         38.95        128.36       190.11 o                         
   1   6  11       1192.17       1036.35       219.65 o                         
   2   6  11       1223.41       1451.61       226.60 o                         
   3   6  11        176.21       -121.77       203.72 o                         
   0   0  12       1848.76       1891.34       242.45 o                         
   1   0  12        786.32        994.36       211.25 o                         
   2   0  12       2471.60       2878.53       279.66 o                         
   3   0  12       1796.34       1976.26       244.55 o                         
   4   0  12        392.37        410.05       214.15 o                         
   5   0  12        682.70        456.67       222.62 o                         
   6   0  12        119.12        269.89       201.41 o                         
   1   1  12       1866.67       2201.19       259.76 o                         
   2   1  12       3920.31       4892.87       389.63 o                         
   3   1  12        990.92       1625.43       239.85 o                         
   4   1  12        479.71        529.00       214.44 o                         
   5   1  12        192.82        -67.76       207.12 o                         
   0   2  12       8502.24       9862.12       660.18 o                         
   1   2  12        180.17        139.51       200.61 o                         
   2   2  12       1359.65       1908.93       245.13 o                         
   3   2  12       1137.00        826.98       229.57 o                         
   4   2  12       1288.19        999.35       234.71 o                         
   5   2  12       1477.45        932.31       243.76 o                         
   1   3  12       1615.59       1659.82       246.36 o                         
   2   3  12       1762.71       1284.59       239.34 o                         
   3   3  12        271.82        554.26       204.08 o                         
   4   3  12       1712.26       1215.60       243.18 o                         
   0   4  12      12916.31      12052.52       810.18 o                         
   1   4  12         12.18       -205.24       205.24 o                         
   2   4  12         50.79        207.41       195.40 o                         
   3   4  12        907.57        758.13       224.43 o                         
                                                                                
